# Supplementary material for: The Chronic Wound Phageome: Phage Diversity and Associations with Wounds and Healing Outcomes
Source: Microbiol Spectr. 2022 Apr 18;10(3):e02777-21. doi: 10.1128/spectrum.02777-21 (PMC9248897; doi:10.1128/spectrum.02777-21)
Supplement: SUPPLEMENTAL FILE 2 — Supplemental material. Download spectrum.02777-21-s002.xlsx, XLSX file, 1 MB [file spectrum.02777-21-s002.xlsx]

## Sheet: pre.heat
OTU	Sample	Abundance	WoundType	SampleType	Outcome	Prep	Type	Type_PS	Species	Habitat	Database	SResolution	TResolution
1000377947	30A	50.176	Venous	Pre-Debridement	Healed	>0.2 ng	Actinobaculum phage	Actinobaculum phage	Actinobaculum phage 1	Host-associated(human)	IMGVR	Defined	Defined
35343	27A	43.916	Venous	Pre-Debridement	Unhealed	>0.2 ng	Pseudomonas phage	Pseudomonas phage	Pseudomonas virus phiCTX	Reference genome	NCBI	Defined	Defined
1000377947	38A	42.9898	Pressure	Pre-Debridement	Healed	>0.2 ng	Actinobaculum phage	Actinobaculum phage	Actinobaculum phage 1	Host-associated(human)	IMGVR	Defined	Defined
1000377947	35A	37.919	Arterial	Pre-Debridement	Unhealed	>0.2 ng	Actinobaculum phage	Actinobaculum phage	Actinobaculum phage 1	Host-associated(human)	IMGVR	Defined	Defined
1969841	32A	35.891	Arterial	Pre-Debridement	Unhealed	>0.2 ng	Proteus phage	Proteus phage	Proteus phage VB_PmiS-Isfahan	Reference genome	NCBI	Defined	Defined
1000377947	37A	34.3353	Pressure	Pre-Debridement	Unhealed	>0.2 ng	Actinobaculum phage	Actinobaculum phage	Actinobaculum phage 1	Host-associated(human)	IMGVR	Defined	Defined
1969841	21A	32.7955	Diabetic	Pre-Debridement	Healed	>0.2 ng	Proteus phage	Proteus phage	Proteus phage VB_PmiS-Isfahan	Reference genome	NCBI	Defined	Defined
1969841	35A	31.9961	Arterial	Pre-Debridement	Unhealed	>0.2 ng	Proteus phage	Proteus phage	Proteus phage VB_PmiS-Isfahan	Reference genome	NCBI	Defined	Defined
1000749294	29A	30.5919	Venous	Pre-Debridement	Healed	>0.2 ng	Campylobacter phage	Campylobacter phage	Campylobacter phage 8	Curated prophage	IMGVR	Defined	Defined
1000377947	34A	30.3908	Arterial	Pre-Debridement	Healed	>0.2 ng	Actinobaculum phage	Actinobaculum phage	Actinobaculum phage 1	Host-associated(human)	IMGVR	Defined	Defined
1922246	26A	29.2011	Venous	Pre-Debridement	Unhealed	>0.2 ng	Staphylococcus phage	Staphylococcus phage	Staphylococcus virus Sextaec	Reference genome	NCBI	Defined	Defined
1969841	37A	28.8573	Pressure	Pre-Debridement	Unhealed	>0.2 ng	Proteus phage	Proteus phage	Proteus phage VB_PmiS-Isfahan	Reference genome	NCBI	Defined	Defined
1000377947	39A	28.1885	Pressure	Pre-Debridement	Unhealed	>0.2 ng	Actinobaculum phage	Actinobaculum phage	Actinobaculum phage 1	Host-associated(human)	IMGVR	Defined	Defined
1000377947	23A	26.9123	Diabetic	Pre-Debridement	Healed	>0.2 ng	Actinobaculum phage	Actinobaculum phage	Actinobaculum phage 1	Host-associated(human)	IMGVR	Defined	Defined
1969841	23A	26.7184	Diabetic	Pre-Debridement	Healed	>0.2 ng	Proteus phage	Proteus phage	Proteus phage VB_PmiS-Isfahan	Reference genome	NCBI	Defined	Defined
1969841	33A	25.5946	Arterial	Pre-Debridement	Unhealed	>0.2 ng	Proteus phage	Proteus phage	Proteus phage VB_PmiS-Isfahan	Reference genome	NCBI	Defined	Defined
1000377947	32A	25.0371	Arterial	Pre-Debridement	Unhealed	>0.2 ng	Actinobaculum phage	Actinobaculum phage	Actinobaculum phage 1	Host-associated(human)	IMGVR	Defined	Defined
1969841	22A	24.7038	Diabetic	Pre-Debridement	Unhealed	>0.2 ng	Proteus phage	Proteus phage	Proteus phage VB_PmiS-Isfahan	Reference genome	NCBI	Defined	Defined
1922247	26A	23.6767	Venous	Pre-Debridement	Unhealed	>0.2 ng	Staphylococcus phage	Staphylococcus phage	Staphylococcus virus SEP9	Reference genome	NCBI	Defined	Defined
1969841	38A	23.4208	Pressure	Pre-Debridement	Healed	>0.2 ng	Proteus phage	Proteus phage	Proteus phage VB_PmiS-Isfahan	Reference genome	NCBI	Defined	Defined
1969841	28A	23.1091	Venous	Pre-Debridement	Healed	>0.2 ng	Proteus phage	Proteus phage	Proteus phage VB_PmiS-Isfahan	Reference genome	NCBI	Defined	Defined
1000377947	21A	22.3512	Diabetic	Pre-Debridement	Healed	>0.2 ng	Actinobaculum phage	Actinobaculum phage	Actinobaculum phage 1	Host-associated(human)	IMGVR	Defined	Defined
1969841	40A	20.2394	Pressure	Pre-Debridement	Unhealed	>0.2 ng	Proteus phage	Proteus phage	Proteus phage VB_PmiS-Isfahan	Reference genome	NCBI	Defined	Defined
1969841	26A	19.3815	Venous	Pre-Debridement	Unhealed	>0.2 ng	Proteus phage	Proteus phage	Proteus phage VB_PmiS-Isfahan	Reference genome	NCBI	Defined	Defined
1308897	40A	18.4863	Pressure	Pre-Debridement	Unhealed	>0.2 ng	Staphylococcus phage	Staphylococcus phage	Staphylococcus phage StauST398-5	Reference genome	NCBI	Defined	Defined
1969841	39A	18.1272	Pressure	Pre-Debridement	Unhealed	>0.2 ng	Proteus phage	Proteus phage	Proteus phage VB_PmiS-Isfahan	Reference genome	NCBI	Defined	Defined
1969841	30A	16.8009	Venous	Pre-Debridement	Healed	>0.2 ng	Proteus phage	Proteus phage	Proteus phage VB_PmiS-Isfahan	Reference genome	NCBI	Defined	Defined
1000750928	22A	16.2453	Diabetic	Pre-Debridement	Unhealed	>0.2 ng	Yersinia phage	Yersinia phage	Yersinia phage 4	Unclassified	IMGVR	Defined	Defined
1969841	34A	16.1677	Arterial	Pre-Debridement	Healed	>0.2 ng	Proteus phage	Proteus phage	Proteus phage VB_PmiS-Isfahan	Reference genome	NCBI	Defined	Defined
1969841	29A	16.118	Venous	Pre-Debridement	Healed	>0.2 ng	Proteus phage	Proteus phage	Proteus phage VB_PmiS-Isfahan	Reference genome	NCBI	Defined	Defined
1000750928	25A	16.087	Diabetic	Pre-Debridement	Unhealed	>0.2 ng	Yersinia phage	Yersinia phage	Yersinia phage 4	Unclassified	IMGVR	Defined	Defined
1000377947	25A	15.2439	Diabetic	Pre-Debridement	Unhealed	>0.2 ng	Actinobaculum phage	Actinobaculum phage	Actinobaculum phage 1	Host-associated(human)	IMGVR	Defined	Defined
1969841	24A	13.7734	Diabetic	Pre-Debridement	Unhealed	>0.2 ng	Proteus phage	Proteus phage	Proteus phage VB_PmiS-Isfahan	Reference genome	NCBI	Defined	Defined
1000377947	33A	13.7644	Arterial	Pre-Debridement	Unhealed	>0.2 ng	Actinobaculum phage	Actinobaculum phage	Actinobaculum phage 1	Host-associated(human)	IMGVR	Defined	Defined
1000530832	26A	13.2954	Venous	Pre-Debridement	Unhealed	>0.2 ng	Enterobacter phage	Enterobacter phage	Enterobacter Hp1likevirus	Engineered	IMGVR	Defined	Defined
1000752679	36A	12.6201	Pressure	Pre-Debridement	Healed	>0.2 ng	Staphylococcus phage	Staphylococcus aureus phage	Staphylococcus aureus phage 16	Curated prophage	IMGVR	Defined	Defined
35343	31A	12.3231	Arterial	Pre-Debridement	Healed	>0.2 ng	Pseudomonas phage	Pseudomonas phage	Pseudomonas virus phiCTX	Reference genome	NCBI	Defined	Defined
1000216842	34A	11.9205	Arterial	Pre-Debridement	Healed	>0.2 ng	Photorhabdus phage	Photorhabdus phage	Photorhabdus phage 4	Host-associated(human)	IMGVR	Defined	Defined
1969841	25A	11.7059	Diabetic	Pre-Debridement	Unhealed	>0.2 ng	Proteus phage	Proteus phage	Proteus phage VB_PmiS-Isfahan	Reference genome	NCBI	Defined	Defined
1000377947	40A	10.5411	Pressure	Pre-Debridement	Unhealed	>0.2 ng	Actinobaculum phage	Actinobaculum phage	Actinobaculum phage 1	Host-associated(human)	IMGVR	Defined	Defined
1000377947	31A	9.99167	Arterial	Pre-Debridement	Healed	>0.2 ng	Actinobaculum phage	Actinobaculum phage	Actinobaculum phage 1	Host-associated(human)	IMGVR	Defined	Defined
1000542881	21A	9.92159	Diabetic	Pre-Debridement	Healed	>0.2 ng	Corynebacterium phage	Corynebacterium phage	Corynebacterium phage 14	Host-associated(human)	IMGVR	Defined	Defined
1273712	36A	9.05988	Pressure	Pre-Debridement	Healed	>0.2 ng	Staphylococcus phage	Staphylococcus phage	Staphylococcus phage JS01	Reference genome	NCBI	Defined	Defined
399185	28A	8.63151	Venous	Pre-Debridement	Healed	>0.2 ng	Staphylococcus phage	Staphylococcus phage	Staphylococcus virus PH15	Reference genome	NCBI	Defined	Defined
1000518269	23A	8.468	Diabetic	Pre-Debridement	Healed	>0.2 ng	Unknown host type	Unknown host type	Unclassified	Host-associated(other)	IMGVR	Ambiguous	Ambiguous
1000319712	39A	7.94469	Pressure	Pre-Debridement	Unhealed	>0.2 ng	Unknown host type	Unknown host type	Unclassified	Freshwater	IMGVR	Ambiguous	Ambiguous
2006175	27A	7.37015	Venous	Pre-Debridement	Unhealed	>0.2 ng	Pseudomonas phage	Pseudomonas phage	Pseudomonas virus F8	Reference genome	NCBI	Defined	Defined
1000748215	36A	7.35605	Pressure	Pre-Debridement	Healed	>0.2 ng	Staphylococcus phage	Staphylococcus aureus phage	Staphylococcus aureus phage 4	Curated prophage	IMGVR	Defined	Defined
1000377947	29A	7.32654	Venous	Pre-Debridement	Healed	>0.2 ng	Actinobaculum phage	Actinobaculum phage	Actinobaculum phage 1	Host-associated(human)	IMGVR	Defined	Defined
1000319712	34A	6.73498	Arterial	Pre-Debridement	Healed	>0.2 ng	Unknown host type	Unknown host type	Unclassified	Freshwater	IMGVR	Ambiguous	Ambiguous
1000319712	23A	6.65805	Diabetic	Pre-Debridement	Healed	>0.2 ng	Unknown host type	Unknown host type	Unclassified	Freshwater	IMGVR	Ambiguous	Ambiguous
1000319712	38A	6.63679	Pressure	Pre-Debridement	Healed	>0.2 ng	Unknown host type	Unknown host type	Unclassified	Freshwater	IMGVR	Ambiguous	Ambiguous
1000759341	25A	6.38504	Diabetic	Pre-Debridement	Unhealed	>0.2 ng	Mannheimia phage	Mannheimia phage	Mannheimia Mulikevirus	Curated prophage	IMGVR	Defined	Defined
1000528450	31A	6.2448	Arterial	Pre-Debridement	Healed	>0.2 ng	Pseudomonas phage	Pseudomonas oleovorans phage	Pseudomonas oleovorans phage 1	Engineered	IMGVR	Defined	Defined
1000319712	37A	5.90174	Pressure	Pre-Debridement	Unhealed	>0.2 ng	Unknown host type	Unknown host type	Unclassified	Freshwater	IMGVR	Ambiguous	Ambiguous
1000518269	35A	5.84711	Arterial	Pre-Debridement	Unhealed	>0.2 ng	Unknown host type	Unknown host type	Unclassified	Host-associated(other)	IMGVR	Ambiguous	Ambiguous
1000319712	30A	5.78724	Venous	Pre-Debridement	Healed	>0.2 ng	Unknown host type	Unknown host type	Unclassified	Freshwater	IMGVR	Ambiguous	Ambiguous
1000319712	32A	5.71479	Arterial	Pre-Debridement	Unhealed	>0.2 ng	Unknown host type	Unknown host type	Unclassified	Freshwater	IMGVR	Ambiguous	Ambiguous
1000750928	29A	5.68681	Venous	Pre-Debridement	Healed	>0.2 ng	Yersinia phage	Yersinia phage	Yersinia phage 4	Unclassified	IMGVR	Defined	Defined
1000377947	22A	5.63706	Diabetic	Pre-Debridement	Unhealed	>0.2 ng	Actinobaculum phage	Actinobaculum phage	Actinobaculum phage 1	Host-associated(human)	IMGVR	Defined	Defined
1000518269	32A	5.3528	Arterial	Pre-Debridement	Unhealed	>0.2 ng	Unknown host type	Unknown host type	Unclassified	Host-associated(other)	IMGVR	Ambiguous	Ambiguous
1000672169	33A	5.35178	Arterial	Pre-Debridement	Unhealed	>0.2 ng	Other phage	Other phage	Unclassified	Host-associated(human)	IMGVR	Ambiguous	Ambiguous
1000752679	40A	5.32112	Pressure	Pre-Debridement	Unhealed	>0.2 ng	Staphylococcus phage	Staphylococcus aureus phage	Staphylococcus aureus phage 16	Curated prophage	IMGVR	Defined	Defined
2006175	31A	5.24563	Arterial	Pre-Debridement	Healed	>0.2 ng	Pseudomonas phage	Pseudomonas phage	Pseudomonas virus F8	Reference genome	NCBI	Defined	Defined
1000518269	38A	5.12164	Pressure	Pre-Debridement	Healed	>0.2 ng	Unknown host type	Unknown host type	Unclassified	Host-associated(other)	IMGVR	Ambiguous	Ambiguous
1000319712	35A	4.97497	Arterial	Pre-Debridement	Unhealed	>0.2 ng	Unknown host type	Unknown host type	Unclassified	Freshwater	IMGVR	Ambiguous	Ambiguous
215167	28A	4.79467	Venous	Pre-Debridement	Healed	>0.2 ng	Staphylococcus phage	Staphylococcus phage	Staphylococcus virus 3a	Reference genome	NCBI	Defined	Defined
1000386897	33A	4.76965	Arterial	Pre-Debridement	Unhealed	>0.2 ng	Other phage	Other phage	Unclassified	Host-associated(human)	IMGVR	Ambiguous	Ambiguous
1000319712	33A	4.69454	Arterial	Pre-Debridement	Unhealed	>0.2 ng	Unknown host type	Unknown host type	Unclassified	Freshwater	IMGVR	Ambiguous	Ambiguous
35343	23A	4.54643	Diabetic	Pre-Debridement	Healed	>0.2 ng	Pseudomonas phage	Pseudomonas phage	Pseudomonas virus phiCTX	Reference genome	NCBI	Defined	Defined
1000377947	24A	4.5216	Diabetic	Pre-Debridement	Unhealed	>0.2 ng	Actinobaculum phage	Actinobaculum phage	Actinobaculum phage 1	Host-associated(human)	IMGVR	Defined	Defined
1000518269	39A	4.48784	Pressure	Pre-Debridement	Unhealed	>0.2 ng	Unknown host type	Unknown host type	Unclassified	Host-associated(other)	IMGVR	Ambiguous	Ambiguous
1000748652	36A	4.30034	Pressure	Pre-Debridement	Healed	>0.2 ng	Bacillus phage	Bacillus phage	Bacillus phage 17	Curated prophage	IMGVR	Defined	Defined
1000349816	33A	4.3002	Arterial	Pre-Debridement	Unhealed	>0.2 ng	Other phage	Other phage	Unclassified	Host-associated(human)	IMGVR	Ambiguous	Ambiguous
1000319712	40A	4.25914	Pressure	Pre-Debridement	Unhealed	>0.2 ng	Unknown host type	Unknown host type	Unclassified	Freshwater	IMGVR	Ambiguous	Ambiguous
1000319712	22A	4.24896	Diabetic	Pre-Debridement	Unhealed	>0.2 ng	Unknown host type	Unknown host type	Unclassified	Freshwater	IMGVR	Ambiguous	Ambiguous
360398	40A	4.24229	Pressure	Pre-Debridement	Unhealed	>0.2 ng	Staphylococcus phage	Staphylococcus phage	Staphylococcus virus 108PVL	Reference genome	NCBI	Defined	Defined
1000319712	21A	4.24206	Diabetic	Pre-Debridement	Healed	>0.2 ng	Unknown host type	Unknown host type	Unclassified	Freshwater	IMGVR	Ambiguous	Ambiguous
1225792	27A	4.18152	Venous	Pre-Debridement	Unhealed	>0.2 ng	Pseudomonas phage	Pseudomonas phage	Pseudomonas phage JBD25	Reference genome	NCBI	Defined	Defined
1000752989	36A	4.12211	Pressure	Pre-Debridement	Healed	>0.2 ng	Staphylococcus phage	Staphylococcus aureus phage	Staphylococcus aureus phage 23	Curated prophage	IMGVR	Defined	Defined
1000748429	36A	4.10851	Pressure	Pre-Debridement	Healed	>0.2 ng	Bacillus phage	Bacillus phage	Bacillus phage 13	Curated prophage	IMGVR	Defined	Defined
1000750928	31A	4.07993	Arterial	Pre-Debridement	Healed	>0.2 ng	Yersinia phage	Yersinia phage	Yersinia phage 4	Unclassified	IMGVR	Defined	Defined
563769	24A	4.06406	Diabetic	Pre-Debridement	Unhealed	>0.2 ng	Stx2-converting phage	Stx2-converting phage	Stx2-converting phage 1717	Reference genome	NCBI	Defined	Defined
1000685439	29A	4.05987	Venous	Pre-Debridement	Healed	>0.2 ng	Other phage	Other phage	Unclassified	Host-associated(human)	IMGVR	Ambiguous	Ambiguous
1197953	28A	4.04602	Venous	Pre-Debridement	Healed	>0.2 ng	Staphylococcus phage	Staphylococcus phage	Staphylococcus virus IPLA7	Reference genome	NCBI	Defined	Defined
1000319712	25A	4.02635	Diabetic	Pre-Debridement	Unhealed	>0.2 ng	Unknown host type	Unknown host type	Unclassified	Freshwater	IMGVR	Ambiguous	Ambiguous
1000741140	39A	4.0148	Pressure	Pre-Debridement	Unhealed	>0.2 ng	Unknown host type	Unknown host type	Unclassified	Unclassified	IMGVR	Ambiguous	Ambiguous
2006177	27A	3.98707	Venous	Pre-Debridement	Unhealed	>0.2 ng	Pseudomonas phage	Pseudomonas phage	Pseudomonas virus LBL3	Reference genome	NCBI	Defined	Defined
1647458	24A	3.90257	Diabetic	Pre-Debridement	Unhealed	>0.2 ng	Salmonella phage	Salmonella phage	Salmonella phage SEN22	Reference genome	NCBI	Defined	Defined
2006179	27A	3.89465	Venous	Pre-Debridement	Unhealed	>0.2 ng	Pseudomonas phage	Pseudomonas phage	Pseudomonas virus PB1	Reference genome	NCBI	Defined	Defined
1000518269	37A	3.81416	Pressure	Pre-Debridement	Unhealed	>0.2 ng	Unknown host type	Unknown host type	Unclassified	Host-associated(other)	IMGVR	Ambiguous	Ambiguous
1000759889	27A	3.6305	Venous	Pre-Debridement	Unhealed	>0.2 ng	Pseudomonas phage	Pseudomonas aeruginosa phage	Pseudomonas aeruginosa phage 43	Curated prophage	IMGVR	Defined	Defined
1000753398	36A	3.6161	Pressure	Pre-Debridement	Healed	>0.2 ng	Staphylococcus phage	Staphylococcus aureus phage	Staphylococcus aureus phage 27	Curated prophage	IMGVR	Defined	Defined
1000716044	30A	3.52008	Venous	Pre-Debridement	Healed	>0.2 ng	Lactobacillus phage	Lactobacillus phage	Lactobacillus phage 5	Engineered	IMGVR	Defined	Defined
1000319712	28A	3.50655	Venous	Pre-Debridement	Healed	>0.2 ng	Unknown host type	Unknown host type	Unclassified	Freshwater	IMGVR	Ambiguous	Ambiguous
2006173	27A	3.49585	Venous	Pre-Debridement	Unhealed	>0.2 ng	Pseudomonas phage	Pseudomonas phage	Pseudomonas virus Ab28	Reference genome	NCBI	Defined	Defined
1000752652	36A	3.46505	Pressure	Pre-Debridement	Healed	>0.2 ng	Staphylococcus phage	Staphylococcus aureus phage	Staphylococcus aureus phage 15	Curated prophage	IMGVR	Defined	Defined
1000459518	39A	3.35982	Pressure	Pre-Debridement	Unhealed	>0.2 ng	Unknown host type	Unknown host type	Unclassified	Marine	IMGVR	Ambiguous	Ambiguous
1000757883	31A	3.24729	Arterial	Pre-Debridement	Healed	>0.2 ng	Salmonella phage	Salmonella phage	Salmonella phage 10	Curated prophage	IMGVR	Defined	Defined
1969841	31A	3.24729	Arterial	Pre-Debridement	Healed	>0.2 ng	Proteus phage	Proteus phage	Proteus phage VB_PmiS-Isfahan	Reference genome	NCBI	Defined	Defined
1000518269	33A	3.2361	Arterial	Pre-Debridement	Unhealed	>0.2 ng	Unknown host type	Unknown host type	Unclassified	Host-associated(other)	IMGVR	Ambiguous	Ambiguous
1000541093	22A	3.2107	Diabetic	Pre-Debridement	Unhealed	>0.2 ng	Other phage	Other phage	Unclassified	Host-associated(human)	IMGVR	Ambiguous	Ambiguous
1000759906	31A	3.16403	Arterial	Pre-Debridement	Healed	>0.2 ng	Salmonella phage	Salmonella phage	Salmonella phage 26	Curated prophage	IMGVR	Defined	Defined
360398	36A	3.16144	Pressure	Pre-Debridement	Healed	>0.2 ng	Staphylococcus phage	Staphylococcus phage	Staphylococcus virus 108PVL	Reference genome	NCBI	Defined	Defined
1000542745	21A	3.16144	Diabetic	Pre-Debridement	Healed	>0.2 ng	Corynebacterium phage	Corynebacterium phage	Corynebacterium phage 12	Host-associated(human)	IMGVR	Defined	Defined
1000752797	36A	3.15993	Pressure	Pre-Debridement	Healed	>0.2 ng	Staphylococcus phage	Staphylococcus aureus phage	Staphylococcus aureus phage 22	Curated prophage	IMGVR	Defined	Defined
2006169	27A	3.15852	Venous	Pre-Debridement	Unhealed	>0.2 ng	Pseudomonas phage	Pseudomonas phage	Pseudomonas virus DL60	Reference genome	NCBI	Defined	Defined
1000759906	24A	3.1557	Diabetic	Pre-Debridement	Unhealed	>0.2 ng	Salmonella phage	Salmonella phage	Salmonella phage 26	Curated prophage	IMGVR	Defined	Defined
320840	36A	3.15389	Pressure	Pre-Debridement	Healed	>0.2 ng	Staphylococcus phage	Staphylococcus phage	Staphylococcus virus 37	Reference genome	NCBI	Defined	Defined
445517	36A	3.09045	Pressure	Pre-Debridement	Healed	>0.2 ng	Staphylococcus phage	Staphylococcus phage	Staphylococcus phage tp310-3	Reference genome	NCBI	Defined	Defined
1000695182	34A	2.99401	Arterial	Pre-Debridement	Healed	>0.2 ng	Bacteroides phage	Bacteroides phage	Bacteroides phage 85	Host-associated(human)	IMGVR	Defined	Defined
1000319712	24A	2.95384	Diabetic	Pre-Debridement	Unhealed	>0.2 ng	Unknown host type	Unknown host type	Unclassified	Freshwater	IMGVR	Ambiguous	Ambiguous
2006177	31A	2.91424	Arterial	Pre-Debridement	Healed	>0.2 ng	Pseudomonas phage	Pseudomonas phage	Pseudomonas virus LBL3	Reference genome	NCBI	Defined	Defined
1000367007	36A	2.88351	Pressure	Pre-Debridement	Healed	>0.2 ng	Neisseria phage	Neisseria phage	Neisseria phage 10	Host-associated(human)	IMGVR	Defined	Defined
1000752595	36A	2.87898	Pressure	Pre-Debridement	Healed	>0.2 ng	Staphylococcus phage	Staphylococcus aureus phage	Staphylococcus aureus phage 12	Curated prophage	IMGVR	Defined	Defined
1000542745	31A	2.83097	Arterial	Pre-Debridement	Healed	>0.2 ng	Corynebacterium phage	Corynebacterium phage	Corynebacterium phage 12	Host-associated(human)	IMGVR	Defined	Defined
1000722837	31A	2.83097	Arterial	Pre-Debridement	Healed	>0.2 ng	Unknown host type	Unknown host type	Unclassified	Terrestrial(other)	IMGVR	Ambiguous	Ambiguous
929814	22A	2.7875	Diabetic	Pre-Debridement	Unhealed	>0.2 ng	Salmonella phage	Salmonella phage	Salmonella phage RE-2010	Reference genome	NCBI	Defined	Defined
1000518269	34A	2.77178	Arterial	Pre-Debridement	Healed	>0.2 ng	Unknown host type	Unknown host type	Unclassified	Host-associated(other)	IMGVR	Ambiguous	Ambiguous
1000295836	28A	2.69735	Venous	Pre-Debridement	Healed	>0.2 ng	Other phage	Other phage	Unclassified	Host-associated(human)	IMGVR	Ambiguous	Ambiguous
2006173	31A	2.66445	Arterial	Pre-Debridement	Healed	>0.2 ng	Pseudomonas phage	Pseudomonas phage	Pseudomonas virus Ab28	Reference genome	NCBI	Defined	Defined
1000759906	25A	2.6397	Diabetic	Pre-Debridement	Unhealed	>0.2 ng	Salmonella phage	Salmonella phage	Salmonella phage 26	Curated prophage	IMGVR	Defined	Defined
1000216855	29A	2.62058	Venous	Pre-Debridement	Healed	>0.2 ng	Bacteroides phage	Bacteroides phage	Bacteroides phage 8	Host-associated(human)	IMGVR	Defined	Defined
1000369786	33A	2.61017	Arterial	Pre-Debridement	Unhealed	>0.2 ng	Pseudomonas phage	Pseudomonas formosensis phage	Pseudomonas formosensis phage 2	Host-associated(human)	IMGVR	Defined	Defined
1000754407	24A	2.5905	Diabetic	Pre-Debridement	Unhealed	>0.2 ng	Salmonella phage	Salmonella phage	Salmonella phage 3	Curated prophage	IMGVR	Defined	Defined
2006179	31A	2.58118	Arterial	Pre-Debridement	Healed	>0.2 ng	Pseudomonas phage	Pseudomonas phage	Pseudomonas virus PB1	Reference genome	NCBI	Defined	Defined
1000748215	40A	2.56785	Pressure	Pre-Debridement	Unhealed	>0.2 ng	Staphylococcus phage	Staphylococcus aureus phage	Staphylococcus aureus phage 4	Curated prophage	IMGVR	Defined	Defined
1000518269	26A	2.52428	Venous	Pre-Debridement	Unhealed	>0.2 ng	Unknown host type	Unknown host type	Unclassified	Host-associated(other)	IMGVR	Ambiguous	Ambiguous
1000752689	36A	2.50891	Pressure	Pre-Debridement	Healed	>0.2 ng	Staphylococcus phage	Staphylococcus aureus phage	Staphylococcus aureus phage 17	Curated prophage	IMGVR	Defined	Defined
1000377947	28A	2.48816	Venous	Pre-Debridement	Healed	>0.2 ng	Actinobaculum phage	Actinobaculum phage	Actinobaculum phage 1	Host-associated(human)	IMGVR	Defined	Defined
2560732	25A	2.47386	Diabetic	Pre-Debridement	Unhealed	>0.2 ng	Salmonella phage	Salmonella phage	Salmonella virus SJ46	Reference genome	NCBI	Defined	Defined
35343	33A	2.30346	Arterial	Pre-Debridement	Unhealed	>0.2 ng	Pseudomonas phage	Pseudomonas phage	Pseudomonas virus phiCTX	Reference genome	NCBI	Defined	Defined
2560678	27A	2.271	Venous	Pre-Debridement	Unhealed	>0.2 ng	Pseudomonas phage	Pseudomonas phage	Pseudomonas virus PS44	Reference genome	NCBI	Defined	Defined
1000369786	31A	2.24813	Arterial	Pre-Debridement	Healed	>0.2 ng	Pseudomonas phage	Pseudomonas formosensis phage	Pseudomonas formosensis phage 2	Host-associated(human)	IMGVR	Defined	Defined
1197952	28A	2.24595	Venous	Pre-Debridement	Healed	>0.2 ng	Staphylococcus phage	Staphylococcus phage	Staphylococcus virus IPLA5	Reference genome	NCBI	Defined	Defined
1000518269	30A	2.23137	Venous	Pre-Debridement	Healed	>0.2 ng	Unknown host type	Unknown host type	Unclassified	Host-associated(other)	IMGVR	Ambiguous	Ambiguous
1000752727	36A	2.20682	Pressure	Pre-Debridement	Healed	>0.2 ng	Staphylococcus phage	Staphylococcus aureus phage	Staphylococcus aureus phage 19	Curated prophage	IMGVR	Defined	Defined
1000583782	31A	2.16486	Arterial	Pre-Debridement	Healed	>0.2 ng	Pseudomonas phage	Pseudomonas broad phage	Pseudomonas broad phage 32	Engineered	IMGVR	Defined	Defined
35343	21A	2.15621	Diabetic	Pre-Debridement	Healed	>0.2 ng	Pseudomonas phage	Pseudomonas phage	Pseudomonas virus phiCTX	Reference genome	NCBI	Defined	Defined
929814	25A	2.12835	Diabetic	Pre-Debridement	Unhealed	>0.2 ng	Salmonella phage	Salmonella phage	Salmonella phage RE-2010	Reference genome	NCBI	Defined	Defined
648017	36A	2.10863	Pressure	Pre-Debridement	Healed	>0.2 ng	Staphylococcus phage	Staphylococcus phage	Staphylococcus phage phiPVL-CN125	Reference genome	NCBI	Defined	Defined
1000518269	28A	2.07531	Venous	Pre-Debridement	Healed	>0.2 ng	Unknown host type	Unknown host type	Unclassified	Host-associated(other)	IMGVR	Ambiguous	Ambiguous
320831	36A	2.05124	Pressure	Pre-Debridement	Healed	>0.2 ng	Staphylococcus phage	Staphylococcus phage	Staphylococcus phage PT1028	Reference genome	NCBI	Defined	Defined
1000752433	36A	2.0316	Pressure	Pre-Debridement	Healed	>0.2 ng	Staphylococcus phage	Staphylococcus aureus phage	Staphylococcus aureus phage 10	Curated prophage	IMGVR	Defined	Defined
1000366886	32A	2.02955	Arterial	Pre-Debridement	Unhealed	>0.2 ng	Other phage	Other phage	Unclassified	Host-associated(human)	IMGVR	Ambiguous	Ambiguous
1000377947	36A	2.02858	Pressure	Pre-Debridement	Healed	>0.2 ng	Actinobaculum phage	Actinobaculum phage	Actinobaculum phage 1	Host-associated(human)	IMGVR	Defined	Defined
1000540894	31A	1.99833	Arterial	Pre-Debridement	Healed	>0.2 ng	Streptococcus phage	Streptococcus phage	Streptococcus phage 130	Engineered	IMGVR	Defined	Defined
1000209571	33A	1.98423	Arterial	Pre-Debridement	Unhealed	>0.2 ng	Other phage	Other phage	Unclassified	Host-associated(human)	IMGVR	Ambiguous	Ambiguous
1000210482	33A	1.96545	Arterial	Pre-Debridement	Unhealed	>0.2 ng	Bacteroides phage	Bacteroides phage	Bacteroides phage 7	Host-associated(human)	IMGVR	Defined	Defined
1000672169	29A	1.9617	Venous	Pre-Debridement	Healed	>0.2 ng	Other phage	Other phage	Unclassified	Host-associated(human)	IMGVR	Ambiguous	Ambiguous
1000741140	34A	1.95691	Arterial	Pre-Debridement	Healed	>0.2 ng	Unknown host type	Unknown host type	Unclassified	Unclassified	IMGVR	Ambiguous	Ambiguous
1000716044	34A	1.95074	Arterial	Pre-Debridement	Healed	>0.2 ng	Lactobacillus phage	Lactobacillus phage	Lactobacillus phage 5	Engineered	IMGVR	Defined	Defined
1000541046	36A	1.94399	Pressure	Pre-Debridement	Healed	>0.2 ng	Other phage	Other phage	Unclassified	Host-associated(human)	IMGVR	Ambiguous	Ambiguous
1000759341	21A	1.94009	Diabetic	Pre-Debridement	Healed	>0.2 ng	Mannheimia phage	Mannheimia phage	Mannheimia Mulikevirus	Curated prophage	IMGVR	Defined	Defined
1000752989	40A	1.93291	Pressure	Pre-Debridement	Unhealed	>0.2 ng	Staphylococcus phage	Staphylococcus aureus phage	Staphylococcus aureus phage 23	Curated prophage	IMGVR	Defined	Defined
1000528671	31A	1.91507	Arterial	Pre-Debridement	Healed	>0.2 ng	Other phage	Other phage	Unclassified	Engineered	IMGVR	Ambiguous	Ambiguous
2560732	22A	1.90159	Diabetic	Pre-Debridement	Unhealed	>0.2 ng	Salmonella phage	Salmonella phage	Salmonella virus SJ46	Reference genome	NCBI	Defined	Defined
563769	22A	1.86774	Diabetic	Pre-Debridement	Unhealed	>0.2 ng	Stx2-converting phage	Stx2-converting phage	Stx2-converting phage 1717	Reference genome	NCBI	Defined	Defined
1000588957	25A	1.86576	Diabetic	Pre-Debridement	Unhealed	>0.2 ng	Proteus phage	Proteus phage	Proteus phage 2	Engineered	IMGVR	Defined	Defined
1000459518	38A	1.85659	Pressure	Pre-Debridement	Healed	>0.2 ng	Unknown host type	Unknown host type	Unclassified	Marine	IMGVR	Ambiguous	Ambiguous
1000600907	32A	1.83965	Arterial	Pre-Debridement	Unhealed	>0.2 ng	Unknown host type	Unknown host type	Unclassified	Host-associated(human)	IMGVR	Ambiguous	Ambiguous
1000366886	21A	1.83957	Diabetic	Pre-Debridement	Healed	>0.2 ng	Other phage	Other phage	Unclassified	Host-associated(human)	IMGVR	Ambiguous	Ambiguous
1000754407	28A	1.8386	Venous	Pre-Debridement	Healed	>0.2 ng	Salmonella phage	Salmonella phage	Salmonella phage 3	Curated prophage	IMGVR	Defined	Defined
1000132826	31A	1.83181	Arterial	Pre-Debridement	Healed	>0.2 ng	Other virus	Other virus	Unclassified	Freshwater	IMGVR	Ambiguous	Ambiguous
2006169	31A	1.83181	Arterial	Pre-Debridement	Healed	>0.2 ng	Pseudomonas phage	Pseudomonas phage	Pseudomonas virus DL60	Reference genome	NCBI	Defined	Defined
445516	36A	1.82013	Pressure	Pre-Debridement	Healed	>0.2 ng	Staphylococcus phage	Staphylococcus phage	Staphylococcus phage tp310-2	Reference genome	NCBI	Defined	Defined
1000752433	40A	1.81491	Pressure	Pre-Debridement	Unhealed	>0.2 ng	Staphylococcus phage	Staphylococcus aureus phage	Staphylococcus aureus phage 10	Curated prophage	IMGVR	Defined	Defined
1000757398	24A	1.79653	Diabetic	Pre-Debridement	Unhealed	>0.2 ng	Klebsiella phage	Klebsiella phage	Klebsiella phage 29	Curated prophage	IMGVR	Defined	Defined
1000165076	36A	1.79294	Pressure	Pre-Debridement	Healed	>0.2 ng	Neisseria phage	Neisseria phage	Neisseria phage 2	Host-associated(other)	IMGVR	Defined	Defined
1000518269	22A	1.77181	Diabetic	Pre-Debridement	Unhealed	>0.2 ng	Unknown host type	Unknown host type	Unclassified	Host-associated(other)	IMGVR	Ambiguous	Ambiguous
1000469166	24A	1.76961	Diabetic	Pre-Debridement	Unhealed	>0.2 ng	Other phage	Other phage	Unclassified	Marine	IMGVR	Ambiguous	Ambiguous
1091556	34A	1.74702	Arterial	Pre-Debridement	Healed	>0.2 ng	Pseudomonas phage	Pseudomonas phage	Pseudomonas virus LPB1	Reference genome	NCBI	Defined	Defined
1000142855	39A	1.72236	Pressure	Pre-Debridement	Unhealed	>0.2 ng	Other phage	Other phage	Unclassified	Terrestrial(soil)	IMGVR	Ambiguous	Ambiguous
1000752797	40A	1.71939	Pressure	Pre-Debridement	Unhealed	>0.2 ng	Staphylococcus phage	Staphylococcus aureus phage	Staphylococcus aureus phage 22	Curated prophage	IMGVR	Defined	Defined
1000094829	38A	1.71788	Pressure	Pre-Debridement	Healed	>0.2 ng	Other phage	Other phage	Unclassified	Marine	IMGVR	Ambiguous	Ambiguous
1000459518	34A	1.67294	Arterial	Pre-Debridement	Healed	>0.2 ng	Unknown host type	Unknown host type	Unclassified	Marine	IMGVR	Ambiguous	Ambiguous
1000544211	22A	1.67024	Diabetic	Pre-Debridement	Unhealed	>0.2 ng	Other phage	Other phage	Unclassified	Engineered	IMGVR	Ambiguous	Ambiguous
1000743252	31A	1.66528	Arterial	Pre-Debridement	Healed	>0.2 ng	Unknown host type	Unknown host type	Unclassified	Unclassified	IMGVR	Ambiguous	Ambiguous
1000759906	22A	1.6646	Diabetic	Pre-Debridement	Unhealed	>0.2 ng	Salmonella phage	Salmonella phage	Salmonella phage 26	Curated prophage	IMGVR	Defined	Defined
1000459518	30A	1.62878	Venous	Pre-Debridement	Healed	>0.2 ng	Unknown host type	Unknown host type	Unclassified	Marine	IMGVR	Ambiguous	Ambiguous
1000504428	24A	1.62831	Diabetic	Pre-Debridement	Unhealed	>0.2 ng	Other phage	Other phage	Unclassified	Host-associated(other)	IMGVR	Ambiguous	Ambiguous
1000094829	23A	1.61603	Diabetic	Pre-Debridement	Healed	>0.2 ng	Other phage	Other phage	Unclassified	Marine	IMGVR	Ambiguous	Ambiguous
1000518269	21A	1.61339	Diabetic	Pre-Debridement	Healed	>0.2 ng	Unknown host type	Unknown host type	Unclassified	Host-associated(other)	IMGVR	Ambiguous	Ambiguous
1000518269	40A	1.61263	Pressure	Pre-Debridement	Unhealed	>0.2 ng	Unknown host type	Unknown host type	Unclassified	Host-associated(other)	IMGVR	Ambiguous	Ambiguous
1000741140	37A	1.60885	Pressure	Pre-Debridement	Unhealed	>0.2 ng	Unknown host type	Unknown host type	Unclassified	Unclassified	IMGVR	Ambiguous	Ambiguous
1000375276	39A	1.60713	Pressure	Pre-Debridement	Unhealed	>0.2 ng	Salinivirga phage	Salinivirga phage	Salinivirga phage 1	Freshwater	IMGVR	Defined	Defined
1124849	31A	1.58201	Arterial	Pre-Debridement	Healed	>0.2 ng	Pseudomonas phage	Pseudomonas phage	Pseudomonas phage OBP	Reference genome	NCBI	Defined	Defined
1000716044	37A	1.54607	Pressure	Pre-Debridement	Unhealed	>0.2 ng	Lactobacillus phage	Lactobacillus phage	Lactobacillus phage 5	Engineered	IMGVR	Defined	Defined
1000750928	28A	1.53584	Venous	Pre-Debridement	Healed	>0.2 ng	Yersinia phage	Yersinia phage	Yersinia phage 4	Unclassified	IMGVR	Defined	Defined
1000094829	39A	1.53436	Pressure	Pre-Debridement	Unhealed	>0.2 ng	Other phage	Other phage	Unclassified	Marine	IMGVR	Ambiguous	Ambiguous
1000605284	39A	1.5101	Pressure	Pre-Debridement	Unhealed	>0.2 ng	Unknown host type	Unknown host type	Unclassified	Host-associated(human)	IMGVR	Ambiguous	Ambiguous
1000319712	31A	1.49875	Arterial	Pre-Debridement	Healed	>0.2 ng	Unknown host type	Unknown host type	Unclassified	Freshwater	IMGVR	Ambiguous	Ambiguous
1000727752	31A	1.49875	Arterial	Pre-Debridement	Healed	>0.2 ng	Neisseria phage	Neisseria phage	Neisseria phage 29	Freshwater	IMGVR	Defined	Defined
1000751035	31A	1.49875	Arterial	Pre-Debridement	Healed	>0.2 ng	Pseudomonas phage	Pseudomonas aeruginosa phage	Pseudomonas aeruginosa phage 14	Curated prophage	IMGVR	Defined	Defined
1168548	31A	1.49875	Arterial	Pre-Debridement	Healed	>0.2 ng	Salmonella phage	Salmonella phage	Salmonella phage vB_SemP_Emek	Reference genome	NCBI	Defined	Defined
1000319712	29A	1.49473	Venous	Pre-Debridement	Healed	>0.2 ng	Unknown host type	Unknown host type	Unclassified	Freshwater	IMGVR	Ambiguous	Ambiguous
1000752595	40A	1.49463	Pressure	Pre-Debridement	Unhealed	>0.2 ng	Staphylococcus phage	Staphylococcus aureus phage	Staphylococcus aureus phage 12	Curated prophage	IMGVR	Defined	Defined
1000716044	38A	1.49381	Pressure	Pre-Debridement	Healed	>0.2 ng	Lactobacillus phage	Lactobacillus phage	Lactobacillus phage 5	Engineered	IMGVR	Defined	Defined
1000319712	26A	1.49342	Venous	Pre-Debridement	Unhealed	>0.2 ng	Unknown host type	Unknown host type	Unclassified	Freshwater	IMGVR	Ambiguous	Ambiguous
1000741140	38A	1.48314	Pressure	Pre-Debridement	Healed	>0.2 ng	Unknown host type	Unknown host type	Unclassified	Unclassified	IMGVR	Ambiguous	Ambiguous
1000085873	39A	1.47371	Pressure	Pre-Debridement	Unhealed	>0.2 ng	Other phage	Other phage	Unclassified	Freshwater	IMGVR	Ambiguous	Ambiguous
563769	25A	1.45575	Diabetic	Pre-Debridement	Unhealed	>0.2 ng	Stx2-converting phage	Stx2-converting phage	Stx2-converting phage 1717	Reference genome	NCBI	Defined	Defined
1000748429	40A	1.44968	Pressure	Pre-Debridement	Unhealed	>0.2 ng	Bacillus phage	Bacillus phage	Bacillus phage 13	Curated prophage	IMGVR	Defined	Defined
1000758041	24A	1.43319	Diabetic	Pre-Debridement	Unhealed	>0.2 ng	Salmonella phage	Salmonella phage	Salmonella phage 20	Curated prophage	IMGVR	Defined	Defined
1000759905	24A	1.43319	Diabetic	Pre-Debridement	Unhealed	>0.2 ng	Salmonella phage	Salmonella phage	Salmonella Mulikevirus	Unclassified	IMGVR	Defined	Defined
563769	28A	1.43125	Venous	Pre-Debridement	Healed	>0.2 ng	Stx2-converting phage	Stx2-converting phage	Stx2-converting phage 1717	Reference genome	NCBI	Defined	Defined
1000544211	25A	1.4235	Diabetic	Pre-Debridement	Unhealed	>0.2 ng	Other phage	Other phage	Unclassified	Engineered	IMGVR	Ambiguous	Ambiguous
1000589203	23A	1.42211	Diabetic	Pre-Debridement	Healed	>0.2 ng	Unknown host type	Unknown host type	Unclassified	Host-associated(human)	IMGVR	Ambiguous	Ambiguous
1000518269	24A	1.41973	Diabetic	Pre-Debridement	Unhealed	>0.2 ng	Unknown host type	Unknown host type	Unclassified	Host-associated(other)	IMGVR	Ambiguous	Ambiguous
1000759341	31A	1.41549	Arterial	Pre-Debridement	Healed	>0.2 ng	Mannheimia phage	Mannheimia phage	Mannheimia Mulikevirus	Curated prophage	IMGVR	Defined	Defined
1000751035	34A	1.41367	Arterial	Pre-Debridement	Healed	>0.2 ng	Pseudomonas phage	Pseudomonas aeruginosa phage	Pseudomonas aeruginosa phage 14	Curated prophage	IMGVR	Defined	Defined
1000484438	39A	1.407	Pressure	Pre-Debridement	Unhealed	>0.2 ng	Other phage	Other phage	Unclassified	Marine	IMGVR	Ambiguous	Ambiguous
1000356646	39A	1.40093	Pressure	Pre-Debridement	Unhealed	>0.2 ng	Ruminococcus phage	Ruminococcus phage	Ruminococcus phage 6	Host-associated(human)	IMGVR	Defined	Defined
1969841	36A	1.39871	Pressure	Pre-Debridement	Healed	>0.2 ng	Proteus phage	Proteus phage	Proteus phage VB_PmiS-Isfahan	Reference genome	NCBI	Defined	Defined
1000750928	40A	1.39349	Pressure	Pre-Debridement	Unhealed	>0.2 ng	Yersinia phage	Yersinia phage	Yersinia phage 4	Unclassified	IMGVR	Defined	Defined
1000758039	24A	1.39281	Diabetic	Pre-Debridement	Unhealed	>0.2 ng	Salmonella phage	Salmonella phage	Salmonella phage 19	Curated prophage	IMGVR	Defined	Defined
1000471624	39A	1.3888	Pressure	Pre-Debridement	Unhealed	>0.2 ng	Unknown host type	Unknown host type	Unclassified	Engineered	IMGVR	Ambiguous	Ambiguous
35343	24A	1.37936	Diabetic	Pre-Debridement	Unhealed	>0.2 ng	Pseudomonas phage	Pseudomonas phage	Pseudomonas virus phiCTX	Reference genome	NCBI	Defined	Defined
1000115470	39A	1.37668	Pressure	Pre-Debridement	Unhealed	>0.2 ng	Unknown host type	Unknown host type	Unclassified	Marine	IMGVR	Ambiguous	Ambiguous
1000366886	39A	1.37668	Pressure	Pre-Debridement	Unhealed	>0.2 ng	Other phage	Other phage	Unclassified	Host-associated(human)	IMGVR	Ambiguous	Ambiguous
1000369786	28A	1.35968	Venous	Pre-Debridement	Healed	>0.2 ng	Pseudomonas phage	Pseudomonas formosensis phage	Pseudomonas formosensis phage 2	Host-associated(human)	IMGVR	Defined	Defined
1000716044	35A	1.3575	Arterial	Pre-Debridement	Unhealed	>0.2 ng	Lactobacillus phage	Lactobacillus phage	Lactobacillus phage 5	Engineered	IMGVR	Defined	Defined
1000703369	29A	1.34974	Venous	Pre-Debridement	Healed	>0.2 ng	Other phage	Other phage	Unclassified	Host-associated(human)	IMGVR	Ambiguous	Ambiguous
1000459518	35A	1.34233	Arterial	Pre-Debridement	Unhealed	>0.2 ng	Unknown host type	Unknown host type	Unclassified	Marine	IMGVR	Ambiguous	Ambiguous
445517	40A	1.3373	Pressure	Pre-Debridement	Unhealed	>0.2 ng	Staphylococcus phage	Staphylococcus phage	Staphylococcus phage tp310-3	Reference genome	NCBI	Defined	Defined
1000741140	23A	1.33592	Diabetic	Pre-Debridement	Healed	>0.2 ng	Unknown host type	Unknown host type	Unclassified	Unclassified	IMGVR	Ambiguous	Ambiguous
1000741140	32A	1.33523	Arterial	Pre-Debridement	Unhealed	>0.2 ng	Unknown host type	Unknown host type	Unclassified	Unclassified	IMGVR	Ambiguous	Ambiguous
1000716044	39A	1.33422	Pressure	Pre-Debridement	Unhealed	>0.2 ng	Lactobacillus phage	Lactobacillus phage	Lactobacillus phage 5	Engineered	IMGVR	Defined	Defined
1225792	31A	1.33222	Arterial	Pre-Debridement	Healed	>0.2 ng	Pseudomonas phage	Pseudomonas phage	Pseudomonas phage JBD25	Reference genome	NCBI	Defined	Defined
1000356646	32A	1.3293	Arterial	Pre-Debridement	Unhealed	>0.2 ng	Ruminococcus phage	Ruminococcus phage	Ruminococcus phage 6	Host-associated(human)	IMGVR	Defined	Defined
1000605315	32A	1.3293	Arterial	Pre-Debridement	Unhealed	>0.2 ng	Unknown host type	Unknown host type	Unclassified	Host-associated(human)	IMGVR	Ambiguous	Ambiguous
1000751016	27A	1.32814	Venous	Pre-Debridement	Unhealed	>0.2 ng	Pseudomonas phage	Pseudomonas aeruginosa phage	Pseudomonas aeruginosa phage 9	Curated prophage	IMGVR	Defined	Defined
1000760047	24A	1.32553	Diabetic	Pre-Debridement	Unhealed	>0.2 ng	Vibrio phage	Vibrio phage	Vibrio phage 9	Curated prophage	IMGVR	Defined	Defined
1000748652	40A	1.31483	Pressure	Pre-Debridement	Unhealed	>0.2 ng	Bacillus phage	Bacillus phage	Bacillus phage 17	Curated prophage	IMGVR	Defined	Defined
1000459518	23A	1.31437	Diabetic	Pre-Debridement	Healed	>0.2 ng	Unknown host type	Unknown host type	Unclassified	Marine	IMGVR	Ambiguous	Ambiguous
1000716044	25A	1.28991	Diabetic	Pre-Debridement	Unhealed	>0.2 ng	Lactobacillus phage	Lactobacillus phage	Lactobacillus phage 5	Engineered	IMGVR	Defined	Defined
1000741140	30A	1.27677	Venous	Pre-Debridement	Healed	>0.2 ng	Unknown host type	Unknown host type	Unclassified	Unclassified	IMGVR	Ambiguous	Ambiguous
1000459518	21A	1.27664	Diabetic	Pre-Debridement	Healed	>0.2 ng	Unknown host type	Unknown host type	Unclassified	Marine	IMGVR	Ambiguous	Ambiguous
445516	28A	1.27161	Venous	Pre-Debridement	Healed	>0.2 ng	Staphylococcus phage	Staphylococcus phage	Staphylococcus phage tp310-2	Reference genome	NCBI	Defined	Defined
1000741140	35A	1.26649	Arterial	Pre-Debridement	Unhealed	>0.2 ng	Unknown host type	Unknown host type	Unclassified	Unclassified	IMGVR	Ambiguous	Ambiguous
1000741140	22A	1.26397	Diabetic	Pre-Debridement	Unhealed	>0.2 ng	Unknown host type	Unknown host type	Unclassified	Unclassified	IMGVR	Ambiguous	Ambiguous
1308897	36A	1.25974	Pressure	Pre-Debridement	Healed	>0.2 ng	Staphylococcus phage	Staphylococcus phage	Staphylococcus phage StauST398-5	Reference genome	NCBI	Defined	Defined
1000542745	33A	1.25814	Arterial	Pre-Debridement	Unhealed	>0.2 ng	Corynebacterium phage	Corynebacterium phage	Corynebacterium phage 12	Host-associated(human)	IMGVR	Defined	Defined
1000518269	25A	1.25766	Diabetic	Pre-Debridement	Unhealed	>0.2 ng	Unknown host type	Unknown host type	Unclassified	Host-associated(other)	IMGVR	Ambiguous	Ambiguous
1000459518	37A	1.25569	Pressure	Pre-Debridement	Unhealed	>0.2 ng	Unknown host type	Unknown host type	Unclassified	Marine	IMGVR	Ambiguous	Ambiguous
1000753398	40A	1.24178	Pressure	Pre-Debridement	Unhealed	>0.2 ng	Staphylococcus phage	Staphylococcus aureus phage	Staphylococcus aureus phage 27	Curated prophage	IMGVR	Defined	Defined
1000605284	37A	1.21645	Pressure	Pre-Debridement	Unhealed	>0.2 ng	Unknown host type	Unknown host type	Unclassified	Host-associated(human)	IMGVR	Ambiguous	Ambiguous
1000459518	32A	1.21061	Arterial	Pre-Debridement	Unhealed	>0.2 ng	Unknown host type	Unknown host type	Unclassified	Marine	IMGVR	Ambiguous	Ambiguous
1000759341	28A	1.20555	Venous	Pre-Debridement	Healed	>0.2 ng	Mannheimia phage	Mannheimia phage	Mannheimia Mulikevirus	Curated prophage	IMGVR	Defined	Defined
1000540894	24A	1.18423	Diabetic	Pre-Debridement	Unhealed	>0.2 ng	Streptococcus phage	Streptococcus phage	Streptococcus phage 130	Engineered	IMGVR	Defined	Defined
1000094829	35A	1.18307	Arterial	Pre-Debridement	Unhealed	>0.2 ng	Other phage	Other phage	Unclassified	Marine	IMGVR	Ambiguous	Ambiguous
35343	30A	1.18131	Venous	Pre-Debridement	Healed	>0.2 ng	Pseudomonas phage	Pseudomonas phage	Pseudomonas virus phiCTX	Reference genome	NCBI	Defined	Defined
1000582339	24A	1.1775	Diabetic	Pre-Debridement	Unhealed	>0.2 ng	Other phage	Other phage	Unclassified	Engineered	IMGVR	Ambiguous	Ambiguous
1000377947	26A	1.17624	Venous	Pre-Debridement	Unhealed	>0.2 ng	Actinobaculum phage	Actinobaculum phage	Actinobaculum phage 1	Host-associated(human)	IMGVR	Defined	Defined
2560664	27A	1.173	Venous	Pre-Debridement	Unhealed	>0.2 ng	Pseudomonas phage	Pseudomonas phage	Pseudomonas virus JD18	Reference genome	NCBI	Defined	Defined
1000386897	29A	1.16636	Venous	Pre-Debridement	Healed	>0.2 ng	Other phage	Other phage	Unclassified	Host-associated(human)	IMGVR	Ambiguous	Ambiguous
1000759364	31A	1.1657	Arterial	Pre-Debridement	Healed	>0.2 ng	Mannheimia phage	Mannheimia phage	Mannheimia phage 2	Curated prophage	IMGVR	Defined	Defined
2560661	31A	1.1657	Arterial	Pre-Debridement	Healed	>0.2 ng	Pseudomonas phage	Pseudomonas phage	Pseudomonas virus E217	Reference genome	NCBI	Defined	Defined
1000537835	39A	1.15835	Pressure	Pre-Debridement	Unhealed	>0.2 ng	Other phage	Other phage	Unclassified	Aquatic(sediment)	IMGVR	Ambiguous	Ambiguous
1000688296	33A	1.14547	Arterial	Pre-Debridement	Unhealed	>0.2 ng	Other phage	Other phage	Unclassified	Host-associated(human)	IMGVR	Ambiguous	Ambiguous
1000605314	23A	1.142	Diabetic	Pre-Debridement	Healed	>0.2 ng	Unknown host type	Unknown host type	Unclassified	Host-associated(human)	IMGVR	Ambiguous	Ambiguous
1000688296	29A	1.14077	Venous	Pre-Debridement	Healed	>0.2 ng	Other phage	Other phage	Unclassified	Host-associated(human)	IMGVR	Ambiguous	Ambiguous
1000741140	21A	1.12585	Diabetic	Pre-Debridement	Healed	>0.2 ng	Unknown host type	Unknown host type	Unclassified	Unclassified	IMGVR	Ambiguous	Ambiguous
1000459518	22A	1.10597	Diabetic	Pre-Debridement	Unhealed	>0.2 ng	Unknown host type	Unknown host type	Unclassified	Marine	IMGVR	Ambiguous	Ambiguous
1000605315	39A	1.10377	Pressure	Pre-Debridement	Unhealed	>0.2 ng	Unknown host type	Unknown host type	Unclassified	Host-associated(human)	IMGVR	Ambiguous	Ambiguous
1000375276	23A	1.0989	Diabetic	Pre-Debridement	Healed	>0.2 ng	Salinivirga phage	Salinivirga phage	Salinivirga phage 1	Freshwater	IMGVR	Defined	Defined
1000757451	24A	1.09676	Diabetic	Pre-Debridement	Unhealed	>0.2 ng	Klebsiella phage	Klebsiella phage	Klebsiella phage 30	Curated prophage	IMGVR	Defined	Defined
1813771	24A	1.09676	Diabetic	Pre-Debridement	Unhealed	>0.2 ng	Salmonella phage	Salmonella phage	Salmonella phage 118970_sal3	Reference genome	NCBI	Defined	Defined
1000142855	23A	1.07735	Diabetic	Pre-Debridement	Healed	>0.2 ng	Other phage	Other phage	Unclassified	Terrestrial(soil)	IMGVR	Ambiguous	Ambiguous
1000459518	33A	1.07661	Arterial	Pre-Debridement	Unhealed	>0.2 ng	Unknown host type	Unknown host type	Unclassified	Marine	IMGVR	Ambiguous	Ambiguous
1000589203	32A	1.06819	Arterial	Pre-Debridement	Unhealed	>0.2 ng	Unknown host type	Unknown host type	Unclassified	Host-associated(human)	IMGVR	Ambiguous	Ambiguous
35343	22A	1.06647	Diabetic	Pre-Debridement	Unhealed	>0.2 ng	Pseudomonas phage	Pseudomonas phage	Pseudomonas virus phiCTX	Reference genome	NCBI	Defined	Defined
2560663	27A	1.06134	Venous	Pre-Debridement	Unhealed	>0.2 ng	Pseudomonas phage	Pseudomonas phage	Pseudomonas virus JBD67	Reference genome	NCBI	Defined	Defined
1000759341	23A	1.05581	Diabetic	Pre-Debridement	Healed	>0.2 ng	Mannheimia phage	Mannheimia phage	Mannheimia Mulikevirus	Curated prophage	IMGVR	Defined	Defined
1000589203	37A	1.05164	Pressure	Pre-Debridement	Unhealed	>0.2 ng	Unknown host type	Unknown host type	Unclassified	Host-associated(human)	IMGVR	Ambiguous	Ambiguous
1000716044	32A	1.05038	Arterial	Pre-Debridement	Unhealed	>0.2 ng	Lactobacillus phage	Lactobacillus phage	Lactobacillus phage 5	Engineered	IMGVR	Defined	Defined
1000759364	24A	1.04966	Diabetic	Pre-Debridement	Unhealed	>0.2 ng	Mannheimia phage	Mannheimia phage	Mannheimia phage 2	Curated prophage	IMGVR	Defined	Defined
1000375276	34A	1.04945	Arterial	Pre-Debridement	Healed	>0.2 ng	Salinivirga phage	Salinivirga phage	Salinivirga phage 1	Freshwater	IMGVR	Defined	Defined
1000705068	36A	1.04676	Pressure	Pre-Debridement	Healed	>0.2 ng	Pseudomonas phage	Pseudomonas formosensis phage	Pseudomonas formosensis phage 4	Terrestrial(soil)	IMGVR	Defined	Defined
1000008761	39A	1.03706	Pressure	Pre-Debridement	Unhealed	>0.2 ng	Other virus	Other virus	Unclassified	Marine	IMGVR	Ambiguous	Ambiguous
1000605314	39A	1.03706	Pressure	Pre-Debridement	Unhealed	>0.2 ng	Unknown host type	Unknown host type	Unclassified	Host-associated(human)	IMGVR	Ambiguous	Ambiguous
1000727752	29A	1.03203	Venous	Pre-Debridement	Healed	>0.2 ng	Neisseria phage	Neisseria phage	Neisseria phage 29	Freshwater	IMGVR	Defined	Defined
1000752652	40A	1.02826	Pressure	Pre-Debridement	Unhealed	>0.2 ng	Staphylococcus phage	Staphylococcus aureus phage	Staphylococcus aureus phage 15	Curated prophage	IMGVR	Defined	Defined
2560732	24A	1.02274	Diabetic	Pre-Debridement	Unhealed	>0.2 ng	Salmonella phage	Salmonella phage	Salmonella virus SJ46	Reference genome	NCBI	Defined	Defined
1000530252	24A	1.01601	Diabetic	Pre-Debridement	Unhealed	>0.2 ng	Other phage	Other phage	Hp1likevirus	Host-associated(other)	IMGVR	Defined	Ambiguous
1000741140	33A	1.01402	Arterial	Pre-Debridement	Unhealed	>0.2 ng	Unknown host type	Unknown host type	Unclassified	Unclassified	IMGVR	Ambiguous	Ambiguous
1000142855	38A	1.01366	Pressure	Pre-Debridement	Healed	>0.2 ng	Other phage	Other phage	Unclassified	Terrestrial(soil)	IMGVR	Ambiguous	Ambiguous
1000375276	38A	1.01366	Pressure	Pre-Debridement	Healed	>0.2 ng	Salinivirga phage	Salinivirga phage	Salinivirga phage 1	Freshwater	IMGVR	Defined	Defined
1000716044	23A	1.01271	Diabetic	Pre-Debridement	Healed	>0.2 ng	Lactobacillus phage	Lactobacillus phage	Lactobacillus phage 5	Engineered	IMGVR	Defined	Defined
1000367007	40A	1.01141	Pressure	Pre-Debridement	Unhealed	>0.2 ng	Neisseria phage	Neisseria phage	Neisseria phage 10	Host-associated(human)	IMGVR	Defined	Defined
1000504428	25A	1.00889	Diabetic	Pre-Debridement	Unhealed	>0.2 ng	Other phage	Other phage	Unclassified	Host-associated(other)	IMGVR	Ambiguous	Ambiguous
1000094829	32A	1.00291	Arterial	Pre-Debridement	Unhealed	>0.2 ng	Other phage	Other phage	Unclassified	Marine	IMGVR	Ambiguous	Ambiguous
1000749294	31A	0.999167	Arterial	Pre-Debridement	Healed	>0.2 ng	Campylobacter phage	Campylobacter phage	Campylobacter phage 8	Curated prophage	IMGVR	Defined	Defined
563769	31A	0.999167	Arterial	Pre-Debridement	Healed	>0.2 ng	Stx2-converting phage	Stx2-converting phage	Stx2-converting phage 1717	Reference genome	NCBI	Defined	Defined
1000759341	33A	0.995243	Arterial	Pre-Debridement	Unhealed	>0.2 ng	Mannheimia phage	Mannheimia phage	Mannheimia Mulikevirus	Curated prophage	IMGVR	Defined	Defined
1000589203	39A	0.988538	Pressure	Pre-Debridement	Unhealed	>0.2 ng	Unknown host type	Unknown host type	Unclassified	Host-associated(human)	IMGVR	Ambiguous	Ambiguous
1000375276	30A	0.984428	Venous	Pre-Debridement	Healed	>0.2 ng	Salinivirga phage	Salinivirga phage	Salinivirga phage 1	Freshwater	IMGVR	Defined	Defined
1000600907	37A	0.981008	Pressure	Pre-Debridement	Unhealed	>0.2 ng	Unknown host type	Unknown host type	Unclassified	Host-associated(human)	IMGVR	Ambiguous	Ambiguous
1647458	28A	0.979852	Venous	Pre-Debridement	Healed	>0.2 ng	Salmonella phage	Salmonella phage	Salmonella phage SEN22	Reference genome	NCBI	Defined	Defined
1000716044	40A	0.977693	Pressure	Pre-Debridement	Unhealed	>0.2 ng	Lactobacillus phage	Lactobacillus phage	Lactobacillus phage 5	Engineered	IMGVR	Defined	Defined
1000760047	25A	0.976643	Diabetic	Pre-Debridement	Unhealed	>0.2 ng	Vibrio phage	Vibrio phage	Vibrio phage 9	Curated prophage	IMGVR	Defined	Defined
1000754407	22A	0.976188	Diabetic	Pre-Debridement	Unhealed	>0.2 ng	Salmonella phage	Salmonella phage	Salmonella phage 3	Curated prophage	IMGVR	Defined	Defined
1000759906	28A	0.974348	Venous	Pre-Debridement	Healed	>0.2 ng	Salmonella phage	Salmonella phage	Salmonella phage 26	Curated prophage	IMGVR	Defined	Defined
1000275333	39A	0.970344	Pressure	Pre-Debridement	Unhealed	>0.2 ng	Other phage	Other phage	Unclassified	Marine	IMGVR	Ambiguous	Ambiguous
1000716044	21A	0.970044	Diabetic	Pre-Debridement	Healed	>0.2 ng	Lactobacillus phage	Lactobacillus phage	Lactobacillus phage 5	Engineered	IMGVR	Defined	Defined
1000484438	23A	0.969619	Diabetic	Pre-Debridement	Healed	>0.2 ng	Other phage	Other phage	Unclassified	Marine	IMGVR	Ambiguous	Ambiguous
1000605315	23A	0.969619	Diabetic	Pre-Debridement	Healed	>0.2 ng	Unknown host type	Unknown host type	Unclassified	Host-associated(human)	IMGVR	Ambiguous	Ambiguous
1000375276	32A	0.967302	Arterial	Pre-Debridement	Unhealed	>0.2 ng	Salinivirga phage	Salinivirga phage	Salinivirga phage 1	Freshwater	IMGVR	Defined	Defined
1000599475	39A	0.964279	Pressure	Pre-Debridement	Unhealed	>0.2 ng	Unknown host type	Unknown host type	Unclassified	Host-associated(human)	IMGVR	Ambiguous	Ambiguous
1000295836	33A	0.963946	Arterial	Pre-Debridement	Unhealed	>0.2 ng	Other phage	Other phage	Unclassified	Host-associated(human)	IMGVR	Ambiguous	Ambiguous
1000752689	40A	0.960836	Pressure	Pre-Debridement	Unhealed	>0.2 ng	Staphylococcus phage	Staphylococcus aureus phage	Staphylococcus aureus phage 17	Curated prophage	IMGVR	Defined	Defined
1000750928	39A	0.958215	Pressure	Pre-Debridement	Unhealed	>0.2 ng	Yersinia phage	Yersinia phage	Yersinia phage 4	Unclassified	IMGVR	Defined	Defined
1000759341	37A	0.957464	Pressure	Pre-Debridement	Unhealed	>0.2 ng	Mannheimia phage	Mannheimia phage	Mannheimia Mulikevirus	Curated prophage	IMGVR	Defined	Defined
1000356646	35A	0.955559	Arterial	Pre-Debridement	Unhealed	>0.2 ng	Ruminococcus phage	Ruminococcus phage	Ruminococcus phage 6	Host-associated(human)	IMGVR	Defined	Defined
1000349816	29A	0.955265	Venous	Pre-Debridement	Healed	>0.2 ng	Other phage	Other phage	Unclassified	Host-associated(human)	IMGVR	Ambiguous	Ambiguous
2006175	23A	0.948072	Diabetic	Pre-Debridement	Healed	>0.2 ng	Pseudomonas phage	Pseudomonas phage	Pseudomonas virus F8	Reference genome	NCBI	Defined	Defined
1000142855	35A	0.947975	Arterial	Pre-Debridement	Unhealed	>0.2 ng	Other phage	Other phage	Unclassified	Terrestrial(soil)	IMGVR	Ambiguous	Ambiguous
35343	28A	0.946824	Venous	Pre-Debridement	Healed	>0.2 ng	Pseudomonas phage	Pseudomonas phage	Pseudomonas virus phiCTX	Reference genome	NCBI	Defined	Defined
1000736342	39A	0.933956	Pressure	Pre-Debridement	Unhealed	>0.2 ng	Vesivirus	Vesivirus	Canine vesivirus	Reference genome	IMGVR	Defined	Defined
1000375276	37A	0.933919	Pressure	Pre-Debridement	Unhealed	>0.2 ng	Salinivirga phage	Salinivirga phage	Salinivirga phage 1	Freshwater	IMGVR	Defined	Defined
1000757927	24A	0.928543	Diabetic	Pre-Debridement	Unhealed	>0.2 ng	Salmonella phage	Salmonella phage	Salmonella phage 13	Curated prophage	IMGVR	Defined	Defined
1000582339	28A	0.924805	Venous	Pre-Debridement	Healed	>0.2 ng	Other phage	Other phage	Unclassified	Engineered	IMGVR	Ambiguous	Ambiguous
1000455104	39A	0.921827	Pressure	Pre-Debridement	Unhealed	>0.2 ng	Other phage	Other phage	Unclassified	Marine	IMGVR	Ambiguous	Ambiguous
1000583756	24A	0.921814	Diabetic	Pre-Debridement	Unhealed	>0.2 ng	Aquisalimonas phage	Aquisalimonas phage	Aquisalimonas phage 1	Engineered	IMGVR	Defined	Defined
1000588167	31A	0.915903	Arterial	Pre-Debridement	Healed	>0.2 ng	Other phage	Other phage	Unclassified	Host-associated(other)	IMGVR	Ambiguous	Ambiguous
1000739801	31A	0.915903	Arterial	Pre-Debridement	Healed	>0.2 ng	Unknown host type	Unknown host type	Unclassified	Unclassified	IMGVR	Ambiguous	Ambiguous
399185	31A	0.915903	Arterial	Pre-Debridement	Healed	>0.2 ng	Staphylococcus phage	Staphylococcus phage	Staphylococcus virus PH15	Reference genome	NCBI	Defined	Defined
1000758041	28A	0.913795	Venous	Pre-Debridement	Healed	>0.2 ng	Salmonella phage	Salmonella phage	Salmonella phage 20	Curated prophage	IMGVR	Defined	Defined
35343	26A	0.911914	Venous	Pre-Debridement	Unhealed	>0.2 ng	Pseudomonas phage	Pseudomonas phage	Pseudomonas virus phiCTX	Reference genome	NCBI	Defined	Defined
1000741140	40A	0.910266	Pressure	Pre-Debridement	Unhealed	>0.2 ng	Unknown host type	Unknown host type	Unclassified	Unclassified	IMGVR	Ambiguous	Ambiguous
1000142855	37A	0.902527	Pressure	Pre-Debridement	Unhealed	>0.2 ng	Other phage	Other phage	Unclassified	Terrestrial(soil)	IMGVR	Ambiguous	Ambiguous
1000751035	27A	0.899088	Venous	Pre-Debridement	Unhealed	>0.2 ng	Pseudomonas phage	Pseudomonas aeruginosa phage	Pseudomonas aeruginosa phage 14	Curated prophage	IMGVR	Defined	Defined
1000605284	35A	0.894889	Arterial	Pre-Debridement	Unhealed	>0.2 ng	Unknown host type	Unknown host type	Unclassified	Host-associated(human)	IMGVR	Ambiguous	Ambiguous
1000605284	32A	0.890155	Arterial	Pre-Debridement	Unhealed	>0.2 ng	Unknown host type	Unknown host type	Unclassified	Host-associated(human)	IMGVR	Ambiguous	Ambiguous
1000142855	34A	0.888944	Arterial	Pre-Debridement	Healed	>0.2 ng	Other phage	Other phage	Unclassified	Terrestrial(soil)	IMGVR	Ambiguous	Ambiguous
1000749117	33A	0.888833	Arterial	Pre-Debridement	Unhealed	>0.2 ng	Eubacterium phage	Eubacterium phage	Eubacterium phage 5	Curated prophage	IMGVR	Defined	Defined
1000589203	35A	0.887305	Arterial	Pre-Debridement	Unhealed	>0.2 ng	Unknown host type	Unknown host type	Unclassified	Host-associated(human)	IMGVR	Ambiguous	Ambiguous
1000115470	38A	0.885617	Pressure	Pre-Debridement	Healed	>0.2 ng	Unknown host type	Unknown host type	Unclassified	Marine	IMGVR	Ambiguous	Ambiguous
1000369786	21A	0.8846	Diabetic	Pre-Debridement	Healed	>0.2 ng	Pseudomonas phage	Pseudomonas formosensis phage	Pseudomonas formosensis phage 2	Host-associated(human)	IMGVR	Defined	Defined
1000759906	23A	0.88343	Diabetic	Pre-Debridement	Healed	>0.2 ng	Salmonella phage	Salmonella phage	Salmonella phage 26	Curated prophage	IMGVR	Defined	Defined
1000094829	34A	0.876597	Arterial	Pre-Debridement	Healed	>0.2 ng	Other phage	Other phage	Unclassified	Marine	IMGVR	Ambiguous	Ambiguous
1000115470	34A	0.864251	Arterial	Pre-Debridement	Healed	>0.2 ng	Unknown host type	Unknown host type	Unclassified	Marine	IMGVR	Ambiguous	Ambiguous
1000741140	25A	0.856866	Diabetic	Pre-Debridement	Unhealed	>0.2 ng	Unknown host type	Unknown host type	Unclassified	Unclassified	IMGVR	Ambiguous	Ambiguous
1000001242	39A	0.855116	Pressure	Pre-Debridement	Unhealed	>0.2 ng	Unknown host type	Unknown host type	Unclassified	Host-associated(other)	IMGVR	Ambiguous	Ambiguous
1000600907	30A	0.853171	Venous	Pre-Debridement	Healed	>0.2 ng	Unknown host type	Unknown host type	Unclassified	Host-associated(human)	IMGVR	Ambiguous	Ambiguous
1000600907	35A	0.849386	Arterial	Pre-Debridement	Unhealed	>0.2 ng	Unknown host type	Unknown host type	Unclassified	Host-associated(human)	IMGVR	Ambiguous	Ambiguous
1000008761	38A	0.842936	Pressure	Pre-Debridement	Healed	>0.2 ng	Other virus	Other virus	Unclassified	Marine	IMGVR	Ambiguous	Ambiguous
1000459518	25A	0.838439	Diabetic	Pre-Debridement	Unhealed	>0.2 ng	Unknown host type	Unknown host type	Unclassified	Marine	IMGVR	Ambiguous	Ambiguous
1000754407	25A	0.838439	Diabetic	Pre-Debridement	Unhealed	>0.2 ng	Salmonella phage	Salmonella phage	Salmonella phage 3	Curated prophage	IMGVR	Defined	Defined
1000216220	28A	0.836728	Venous	Pre-Debridement	Healed	>0.2 ng	Other phage	Other phage	Unclassified	Host-associated(human)	IMGVR	Ambiguous	Ambiguous
1000529817	24A	0.834343	Diabetic	Pre-Debridement	Unhealed	>0.2 ng	Atlantibacter phage	Atlantibacter phage	Atlantibacter phage 2	Engineered	IMGVR	Defined	Defined
1000751615	31A	0.832639	Arterial	Pre-Debridement	Healed	>0.2 ng	Citrobacter phage	Citrobacter phage	Citrobacter phage 3	Curated prophage	IMGVR	Defined	Defined
1647458	31A	0.832639	Arterial	Pre-Debridement	Healed	>0.2 ng	Salmonella phage	Salmonella phage	Salmonella phage SEN22	Reference genome	NCBI	Defined	Defined
2560678	31A	0.832639	Arterial	Pre-Debridement	Healed	>0.2 ng	Pseudomonas phage	Pseudomonas phage	Pseudomonas virus PS44	Reference genome	NCBI	Defined	Defined
1124849	24A	0.827614	Diabetic	Pre-Debridement	Unhealed	>0.2 ng	Pseudomonas phage	Pseudomonas phage	Pseudomonas phage OBP	Reference genome	NCBI	Defined	Defined
1000484438	34A	0.821038	Arterial	Pre-Debridement	Healed	>0.2 ng	Other phage	Other phage	Unclassified	Marine	IMGVR	Ambiguous	Ambiguous
35343	32A	0.818942	Arterial	Pre-Debridement	Unhealed	>0.2 ng	Pseudomonas phage	Pseudomonas phage	Pseudomonas virus phiCTX	Reference genome	NCBI	Defined	Defined
929814	29A	0.818798	Venous	Pre-Debridement	Healed	>0.2 ng	Salmonella phage	Salmonella phage	Salmonella phage RE-2010	Reference genome	NCBI	Defined	Defined
2560661	27A	0.816148	Venous	Pre-Debridement	Unhealed	>0.2 ng	Pseudomonas phage	Pseudomonas phage	Pseudomonas virus E217	Reference genome	NCBI	Defined	Defined
1000757451	28A	0.809204	Venous	Pre-Debridement	Healed	>0.2 ng	Klebsiella phage	Klebsiella phage	Klebsiella phage 30	Curated prophage	IMGVR	Defined	Defined
1000600907	34A	0.808692	Arterial	Pre-Debridement	Healed	>0.2 ng	Unknown host type	Unknown host type	Unclassified	Host-associated(human)	IMGVR	Ambiguous	Ambiguous
1000759341	36A	0.808108	Pressure	Pre-Debridement	Healed	>0.2 ng	Mannheimia phage	Mannheimia phage	Mannheimia Mulikevirus	Curated prophage	IMGVR	Defined	Defined
2006175	33A	0.807461	Arterial	Pre-Debridement	Unhealed	>0.2 ng	Pseudomonas phage	Pseudomonas phage	Pseudomonas virus F8	Reference genome	NCBI	Defined	Defined
1000757398	22A	0.801264	Diabetic	Pre-Debridement	Unhealed	>0.2 ng	Klebsiella phage	Klebsiella phage	Klebsiella phage 29	Curated prophage	IMGVR	Defined	Defined
2560394	24A	0.8007	Diabetic	Pre-Debridement	Unhealed	>0.2 ng	Corynebacterium phage	Corynebacterium phage	Corynebacterium virus Darwin	Reference genome	NCBI	Defined	Defined
1548907	27A	0.799979	Venous	Pre-Debridement	Unhealed	>0.2 ng	Pseudomonas phage	Pseudomonas phage	Pseudomonas phage vB_PaeM_PAO1_Ab27	Reference genome	NCBI	Defined	Defined
1000380256	29A	0.795343	Venous	Pre-Debridement	Healed	>0.2 ng	Neisseria phage	Neisseria phage	Neisseria phage 15	Host-associated(human)	IMGVR	Defined	Defined
1000008761	32A	0.795205	Arterial	Pre-Debridement	Unhealed	>0.2 ng	Other virus	Other virus	Unclassified	Marine	IMGVR	Ambiguous	Ambiguous
1000115470	32A	0.795205	Arterial	Pre-Debridement	Unhealed	>0.2 ng	Unknown host type	Unknown host type	Unclassified	Marine	IMGVR	Ambiguous	Ambiguous
1000132826	24A	0.793971	Diabetic	Pre-Debridement	Unhealed	>0.2 ng	Other virus	Other virus	Unclassified	Freshwater	IMGVR	Ambiguous	Ambiguous
1000753431	36A	0.786962	Pressure	Pre-Debridement	Healed	>0.2 ng	Streptococcus phage	Streptococcus phage	Streptococcus phage 26	Curated prophage	IMGVR	Defined	Defined
1000471624	37A	0.784806	Pressure	Pre-Debridement	Unhealed	>0.2 ng	Unknown host type	Unknown host type	Unclassified	Engineered	IMGVR	Ambiguous	Ambiguous
1000085873	34A	0.783999	Arterial	Pre-Debridement	Healed	>0.2 ng	Other phage	Other phage	Unclassified	Freshwater	IMGVR	Ambiguous	Ambiguous
1000348340	24A	0.780514	Diabetic	Pre-Debridement	Unhealed	>0.2 ng	Other phage	Other phage	P22likevirus	Engineered	IMGVR	Defined	Ambiguous
1000369786	37A	0.776958	Pressure	Pre-Debridement	Unhealed	>0.2 ng	Pseudomonas phage	Pseudomonas formosensis phage	Pseudomonas formosensis phage 2	Host-associated(human)	IMGVR	Defined	Defined
1000165076	29A	0.769756	Venous	Pre-Debridement	Healed	>0.2 ng	Neisseria phage	Neisseria phage	Neisseria phage 2	Host-associated(other)	IMGVR	Defined	Defined
1000753431	29A	0.769756	Venous	Pre-Debridement	Healed	>0.2 ng	Streptococcus phage	Streptococcus phage	Streptococcus phage 26	Curated prophage	IMGVR	Defined	Defined
1000599475	37A	0.76911	Pressure	Pre-Debridement	Unhealed	>0.2 ng	Unknown host type	Unknown host type	Unclassified	Host-associated(human)	IMGVR	Ambiguous	Ambiguous
1000716044	33A	0.763645	Arterial	Pre-Debridement	Unhealed	>0.2 ng	Lactobacillus phage	Lactobacillus phage	Lactobacillus phage 5	Engineered	IMGVR	Defined	Defined
1000504428	22A	0.761765	Diabetic	Pre-Debridement	Unhealed	>0.2 ng	Other phage	Other phage	Unclassified	Host-associated(other)	IMGVR	Ambiguous	Ambiguous
1000275333	38A	0.757576	Pressure	Pre-Debridement	Healed	>0.2 ng	Other phage	Other phage	Unclassified	Marine	IMGVR	Ambiguous	Ambiguous
1000142855	22A	0.756122	Diabetic	Pre-Debridement	Unhealed	>0.2 ng	Other phage	Other phage	Unclassified	Terrestrial(soil)	IMGVR	Ambiguous	Ambiguous
1000758039	25A	0.755517	Diabetic	Pre-Debridement	Unhealed	>0.2 ng	Salmonella phage	Salmonella phage	Salmonella phage 19	Curated prophage	IMGVR	Defined	Defined
1000741140	28A	0.754156	Venous	Pre-Debridement	Healed	>0.2 ng	Unknown host type	Unknown host type	Unclassified	Unclassified	IMGVR	Ambiguous	Ambiguous
1000094829	37A	0.753414	Pressure	Pre-Debridement	Unhealed	>0.2 ng	Other phage	Other phage	Unclassified	Marine	IMGVR	Ambiguous	Ambiguous
1000757398	25A	0.75091	Diabetic	Pre-Debridement	Unhealed	>0.2 ng	Klebsiella phage	Klebsiella phage	Klebsiella phage 29	Curated prophage	IMGVR	Defined	Defined
1000748918	31A	0.749376	Arterial	Pre-Debridement	Healed	>0.2 ng	Staphylococcus phage	Staphylococcus haemolyticus phage	Staphylococcus haemolyticus phage 1	Curated prophage	IMGVR	Defined	Defined
1000599475	32A	0.74773	Arterial	Pre-Debridement	Unhealed	>0.2 ng	Unknown host type	Unknown host type	Unclassified	Host-associated(human)	IMGVR	Ambiguous	Ambiguous
1000759341	34A	0.74696	Arterial	Pre-Debridement	Healed	>0.2 ng	Mannheimia phage	Mannheimia phage	Mannheimia Mulikevirus	Curated prophage	IMGVR	Defined	Defined
1000716044	29A	0.7463	Venous	Pre-Debridement	Healed	>0.2 ng	Lactobacillus phage	Lactobacillus phage	Lactobacillus phage 5	Engineered	IMGVR	Defined	Defined
35343	39A	0.745952	Pressure	Pre-Debridement	Unhealed	>0.2 ng	Pseudomonas phage	Pseudomonas phage	Pseudomonas virus phiCTX	Reference genome	NCBI	Defined	Defined
1000736342	37A	0.745566	Pressure	Pre-Debridement	Unhealed	>0.2 ng	Vesivirus	Vesivirus	Canine vesivirus	Reference genome	IMGVR	Defined	Defined
1000471624	34A	0.740786	Arterial	Pre-Debridement	Healed	>0.2 ng	Unknown host type	Unknown host type	Unclassified	Engineered	IMGVR	Ambiguous	Ambiguous
1000292491	24A	0.740143	Diabetic	Pre-Debridement	Unhealed	>0.2 ng	Other phage	Other phage	Unclassified	Host-associated(plants)	IMGVR	Ambiguous	Ambiguous
155148	24A	0.740143	Diabetic	Pre-Debridement	Unhealed	>0.2 ng	Salmonella phage	Salmonella phage	Salmonella virus HK620	Reference genome	NCBI	Defined	Defined
1000600907	39A	0.739887	Pressure	Pre-Debridement	Unhealed	>0.2 ng	Unknown host type	Unknown host type	Unclassified	Host-associated(human)	IMGVR	Ambiguous	Ambiguous
1000094829	30A	0.733846	Venous	Pre-Debridement	Healed	>0.2 ng	Other phage	Other phage	Unclassified	Marine	IMGVR	Ambiguous	Ambiguous
1000741140	24A	0.733414	Diabetic	Pre-Debridement	Unhealed	>0.2 ng	Unknown host type	Unknown host type	Unclassified	Unclassified	IMGVR	Ambiguous	Ambiguous
1000605284	23A	0.732601	Diabetic	Pre-Debridement	Healed	>0.2 ng	Unknown host type	Unknown host type	Unclassified	Host-associated(human)	IMGVR	Ambiguous	Ambiguous
1000484438	22A	0.727909	Diabetic	Pre-Debridement	Unhealed	>0.2 ng	Other phage	Other phage	Unclassified	Marine	IMGVR	Ambiguous	Ambiguous
1647458	22A	0.727909	Diabetic	Pre-Debridement	Unhealed	>0.2 ng	Salmonella phage	Salmonella phage	Salmonella phage SEN22	Reference genome	NCBI	Defined	Defined
1000736342	30A	0.72788	Venous	Pre-Debridement	Healed	>0.2 ng	Vesivirus	Vesivirus	Canine vesivirus	Reference genome	IMGVR	Defined	Defined
1000758039	28A	0.726632	Venous	Pre-Debridement	Healed	>0.2 ng	Salmonella phage	Salmonella phage	Salmonella phage 19	Curated prophage	IMGVR	Defined	Defined
1000749117	36A	0.726542	Pressure	Pre-Debridement	Healed	>0.2 ng	Eubacterium phage	Eubacterium phage	Eubacterium phage 5	Curated prophage	IMGVR	Defined	Defined
1000753431	33A	0.726089	Arterial	Pre-Debridement	Unhealed	>0.2 ng	Streptococcus phage	Streptococcus phage	Streptococcus phage 26	Curated prophage	IMGVR	Defined	Defined
563769	33A	0.726089	Arterial	Pre-Debridement	Unhealed	>0.2 ng	Stx2-converting phage	Stx2-converting phage	Stx2-converting phage 1717	Reference genome	NCBI	Defined	Defined
1000760047	33A	0.71357	Arterial	Pre-Debridement	Unhealed	>0.2 ng	Vibrio phage	Vibrio phage	Vibrio phage 9	Curated prophage	IMGVR	Defined	Defined
1000085873	32A	0.712124	Arterial	Pre-Debridement	Unhealed	>0.2 ng	Other phage	Other phage	Unclassified	Freshwater	IMGVR	Ambiguous	Ambiguous
1000484438	30A	0.709982	Venous	Pre-Debridement	Healed	>0.2 ng	Other phage	Other phage	Unclassified	Marine	IMGVR	Ambiguous	Ambiguous
1000142855	40A	0.707984	Pressure	Pre-Debridement	Unhealed	>0.2 ng	Other phage	Other phage	Unclassified	Terrestrial(soil)	IMGVR	Ambiguous	Ambiguous
1000756196	24A	0.7065	Diabetic	Pre-Debridement	Unhealed	>0.2 ng	Salmonella phage	Salmonella phage	Salmonella phage 5	Curated prophage	IMGVR	Defined	Defined
1000471624	35A	0.705293	Arterial	Pre-Debridement	Unhealed	>0.2 ng	Unknown host type	Unknown host type	Unclassified	Engineered	IMGVR	Ambiguous	Ambiguous
1000459518	28A	0.704613	Venous	Pre-Debridement	Healed	>0.2 ng	Unknown host type	Unknown host type	Unclassified	Marine	IMGVR	Ambiguous	Ambiguous
2560659	27A	0.702264	Venous	Pre-Debridement	Unhealed	>0.2 ng	Pseudomonas phage	Pseudomonas phage	Pseudomonas virus CEBDP1	Reference genome	NCBI	Defined	Defined
1000741140	26A	0.700456	Venous	Pre-Debridement	Unhealed	>0.2 ng	Unknown host type	Unknown host type	Unclassified	Unclassified	IMGVR	Ambiguous	Ambiguous
1000528941	34A	0.697574	Arterial	Pre-Debridement	Healed	>0.2 ng	Pseudomonas phage	Pseudomonas broad phage	Pseudomonas broad phage 20	Engineered	IMGVR	Defined	Defined
1000459518	40A	0.696747	Pressure	Pre-Debridement	Unhealed	>0.2 ng	Unknown host type	Unknown host type	Unclassified	Marine	IMGVR	Ambiguous	Ambiguous
1000760047	22A	0.694053	Diabetic	Pre-Debridement	Unhealed	>0.2 ng	Vibrio phage	Vibrio phage	Vibrio phage 9	Curated prophage	IMGVR	Defined	Defined
1000319712	36A	0.693312	Pressure	Pre-Debridement	Healed	>0.2 ng	Unknown host type	Unknown host type	Unclassified	Freshwater	IMGVR	Ambiguous	Ambiguous
1000142855	32A	0.688386	Arterial	Pre-Debridement	Unhealed	>0.2 ng	Other phage	Other phage	Unclassified	Terrestrial(soil)	IMGVR	Ambiguous	Ambiguous
1000544211	29A	0.684464	Venous	Pre-Debridement	Healed	>0.2 ng	Other phage	Other phage	Unclassified	Engineered	IMGVR	Ambiguous	Ambiguous
1000750928	24A	0.679586	Diabetic	Pre-Debridement	Unhealed	>0.2 ng	Yersinia phage	Yersinia phage	Yersinia phage 4	Unclassified	IMGVR	Defined	Defined
1000751269	24A	0.679586	Diabetic	Pre-Debridement	Unhealed	>0.2 ng	Enterobacter phage	Enterobacter phage	Enterobacter phage 35	Curated prophage	IMGVR	Defined	Defined
1000752208	36A	0.678207	Pressure	Pre-Debridement	Healed	>0.2 ng	Bartonella phage	Bartonella phage	Bartonella phage 3	Curated prophage	IMGVR	Defined	Defined
1000529817	28A	0.677089	Venous	Pre-Debridement	Healed	>0.2 ng	Atlantibacter phage	Atlantibacter phage	Atlantibacter phage 2	Engineered	IMGVR	Defined	Defined
1000348303	24A	0.672857	Diabetic	Pre-Debridement	Unhealed	>0.2 ng	Klebsiella phage	Klebsiella phage	Klebsiella phage 5	Engineered	IMGVR	Defined	Defined
1000759364	25A	0.667987	Diabetic	Pre-Debridement	Unhealed	>0.2 ng	Mannheimia phage	Mannheimia phage	Mannheimia phage 2	Curated prophage	IMGVR	Defined	Defined
1000008761	35A	0.667374	Arterial	Pre-Debridement	Unhealed	>0.2 ng	Other virus	Other virus	Unclassified	Marine	IMGVR	Ambiguous	Ambiguous
1000115470	37A	0.667085	Pressure	Pre-Debridement	Unhealed	>0.2 ng	Unknown host type	Unknown host type	Unclassified	Marine	IMGVR	Ambiguous	Ambiguous
1000085873	31A	0.666112	Arterial	Pre-Debridement	Healed	>0.2 ng	Other phage	Other phage	Unclassified	Freshwater	IMGVR	Ambiguous	Ambiguous
1000751260	31A	0.666112	Arterial	Pre-Debridement	Healed	>0.2 ng	Enterobacter phage	Enterobacter phage	Enterobacter phage 33	Curated prophage	IMGVR	Defined	Defined
1000749117	29A	0.663141	Venous	Pre-Debridement	Healed	>0.2 ng	Eubacterium phage	Eubacterium phage	Eubacterium phage 5	Curated prophage	IMGVR	Defined	Defined
1000757391	27A	0.662955	Venous	Pre-Debridement	Unhealed	>0.2 ng	Morganella phage	Morganella phage	Morganella phage 2	Curated prophage	IMGVR	Defined	Defined
1000484438	38A	0.661545	Pressure	Pre-Debridement	Healed	>0.2 ng	Other phage	Other phage	Unclassified	Marine	IMGVR	Ambiguous	Ambiguous
1000727752	28A	0.660575	Venous	Pre-Debridement	Healed	>0.2 ng	Neisseria phage	Neisseria phage	Neisseria phage 29	Freshwater	IMGVR	Defined	Defined
1000760047	28A	0.660575	Venous	Pre-Debridement	Healed	>0.2 ng	Vibrio phage	Vibrio phage	Vibrio phage 9	Curated prophage	IMGVR	Defined	Defined
1000375276	22A	0.654554	Diabetic	Pre-Debridement	Unhealed	>0.2 ng	Salinivirga phage	Salinivirga phage	Salinivirga phage 1	Freshwater	IMGVR	Defined	Defined
1000745100	35A	0.652207	Arterial	Pre-Debridement	Unhealed	>0.2 ng	Unknown host type	Unknown host type	Unclassified	Unclassified	IMGVR	Ambiguous	Ambiguous
1000589203	38A	0.650875	Pressure	Pre-Debridement	Healed	>0.2 ng	Unknown host type	Unknown host type	Unclassified	Host-associated(human)	IMGVR	Ambiguous	Ambiguous
1000605314	32A	0.646846	Arterial	Pre-Debridement	Unhealed	>0.2 ng	Unknown host type	Unknown host type	Unclassified	Host-associated(human)	IMGVR	Ambiguous	Ambiguous
1000275333	35A	0.644623	Arterial	Pre-Debridement	Unhealed	>0.2 ng	Other phage	Other phage	Unclassified	Marine	IMGVR	Ambiguous	Ambiguous
1000469166	28A	0.64406	Venous	Pre-Debridement	Healed	>0.2 ng	Other phage	Other phage	Unclassified	Marine	IMGVR	Ambiguous	Ambiguous
1000085873	37A	0.643541	Pressure	Pre-Debridement	Unhealed	>0.2 ng	Other phage	Other phage	Unclassified	Freshwater	IMGVR	Ambiguous	Ambiguous
1000736342	32A	0.640912	Arterial	Pre-Debridement	Unhealed	>0.2 ng	Vesivirus	Vesivirus	Canine vesivirus	Reference genome	IMGVR	Defined	Defined
35343	25A	0.640346	Diabetic	Pre-Debridement	Unhealed	>0.2 ng	Pseudomonas phage	Pseudomonas phage	Pseudomonas virus phiCTX	Reference genome	NCBI	Defined	Defined
1000459518	24A	0.639214	Diabetic	Pre-Debridement	Unhealed	>0.2 ng	Unknown host type	Unknown host type	Unclassified	Marine	IMGVR	Ambiguous	Ambiguous
1000142855	21A	0.638319	Diabetic	Pre-Debridement	Healed	>0.2 ng	Other phage	Other phage	Unclassified	Terrestrial(soil)	IMGVR	Ambiguous	Ambiguous
1000745100	39A	0.636788	Pressure	Pre-Debridement	Unhealed	>0.2 ng	Unknown host type	Unknown host type	Unclassified	Unclassified	IMGVR	Ambiguous	Ambiguous
1000703369	28A	0.633051	Venous	Pre-Debridement	Healed	>0.2 ng	Other phage	Other phage	Unclassified	Host-associated(human)	IMGVR	Ambiguous	Ambiguous
1000318309	24A	0.632486	Diabetic	Pre-Debridement	Unhealed	>0.2 ng	Aggregatibacter phage	Aggregatibacter phage	Aggregatibacter phage 4	Host-associated(human)	IMGVR	Defined	Defined
2006175	21A	0.628267	Diabetic	Pre-Debridement	Healed	>0.2 ng	Pseudomonas phage	Pseudomonas phage	Pseudomonas virus F8	Reference genome	NCBI	Defined	Defined
1000275333	37A	0.627845	Pressure	Pre-Debridement	Unhealed	>0.2 ng	Other phage	Other phage	Unclassified	Marine	IMGVR	Ambiguous	Ambiguous
563769	29A	0.626892	Venous	Pre-Debridement	Healed	>0.2 ng	Stx2-converting phage	Stx2-converting phage	Stx2-converting phage 1717	Reference genome	NCBI	Defined	Defined
2006175	30A	0.626454	Venous	Pre-Debridement	Healed	>0.2 ng	Pseudomonas phage	Pseudomonas phage	Pseudomonas virus F8	Reference genome	NCBI	Defined	Defined
1000750928	23A	0.624865	Diabetic	Pre-Debridement	Healed	>0.2 ng	Yersinia phage	Yersinia phage	Yersinia phage 4	Unclassified	IMGVR	Defined	Defined
1000484438	35A	0.621872	Arterial	Pre-Debridement	Unhealed	>0.2 ng	Other phage	Other phage	Unclassified	Marine	IMGVR	Ambiguous	Ambiguous
1000190588	38A	0.618865	Pressure	Pre-Debridement	Healed	>0.2 ng	Other phage	Other phage	Unclassified	Freshwater	IMGVR	Ambiguous	Ambiguous
1000600907	38A	0.618865	Pressure	Pre-Debridement	Healed	>0.2 ng	Unknown host type	Unknown host type	Unclassified	Host-associated(human)	IMGVR	Ambiguous	Ambiguous
1000540894	22A	0.609412	Diabetic	Pre-Debridement	Unhealed	>0.2 ng	Streptococcus phage	Streptococcus phage	Streptococcus phage 130	Engineered	IMGVR	Defined	Defined
2560656	27A	0.609289	Venous	Pre-Debridement	Unhealed	>0.2 ng	Pseudomonas phage	Pseudomonas phage	Pseudomonas virus B3	Reference genome	NCBI	Defined	Defined
1000471624	38A	0.608195	Pressure	Pre-Debridement	Healed	>0.2 ng	Unknown host type	Unknown host type	Unclassified	Engineered	IMGVR	Ambiguous	Ambiguous
445516	40A	0.606844	Pressure	Pre-Debridement	Unhealed	>0.2 ng	Staphylococcus phage	Staphylococcus phage	Staphylococcus phage tp310-2	Reference genome	NCBI	Defined	Defined
1000047016	23A	0.603318	Diabetic	Pre-Debridement	Healed	>0.2 ng	Unknown host type	Unknown host type	Unclassified	Marine	IMGVR	Ambiguous	Ambiguous
1000190588	23A	0.603318	Diabetic	Pre-Debridement	Healed	>0.2 ng	Other phage	Other phage	Unclassified	Freshwater	IMGVR	Ambiguous	Ambiguous
1000757398	28A	0.600022	Venous	Pre-Debridement	Healed	>0.2 ng	Klebsiella phage	Klebsiella phage	Klebsiella phage 29	Curated prophage	IMGVR	Defined	Defined
1000367007	29A	0.599173	Venous	Pre-Debridement	Healed	>0.2 ng	Neisseria phage	Neisseria phage	Neisseria phage 10	Host-associated(human)	IMGVR	Defined	Defined
1000736342	34A	0.598802	Arterial	Pre-Debridement	Healed	>0.2 ng	Vesivirus	Vesivirus	Canine vesivirus	Reference genome	IMGVR	Defined	Defined
1000008761	37A	0.596453	Pressure	Pre-Debridement	Unhealed	>0.2 ng	Other virus	Other virus	Unclassified	Marine	IMGVR	Ambiguous	Ambiguous
1000190588	32A	0.593437	Arterial	Pre-Debridement	Unhealed	>0.2 ng	Other phage	Other phage	Unclassified	Freshwater	IMGVR	Ambiguous	Ambiguous
1000094829	21A	0.593084	Diabetic	Pre-Debridement	Healed	>0.2 ng	Other phage	Other phage	Unclassified	Marine	IMGVR	Ambiguous	Ambiguous
1000190588	34A	0.592629	Arterial	Pre-Debridement	Healed	>0.2 ng	Other phage	Other phage	Unclassified	Freshwater	IMGVR	Ambiguous	Ambiguous
1000749117	28A	0.589012	Venous	Pre-Debridement	Healed	>0.2 ng	Eubacterium phage	Eubacterium phage	Eubacterium phage 5	Curated prophage	IMGVR	Defined	Defined
1000375276	33A	0.588383	Arterial	Pre-Debridement	Unhealed	>0.2 ng	Salinivirga phage	Salinivirga phage	Salinivirga phage 1	Freshwater	IMGVR	Defined	Defined
1000275333	32A	0.587502	Arterial	Pre-Debridement	Unhealed	>0.2 ng	Other phage	Other phage	Unclassified	Marine	IMGVR	Ambiguous	Ambiguous
1000599475	38A	0.586854	Pressure	Pre-Debridement	Healed	>0.2 ng	Unknown host type	Unknown host type	Unclassified	Host-associated(human)	IMGVR	Ambiguous	Ambiguous
1000750928	38A	0.586854	Pressure	Pre-Debridement	Healed	>0.2 ng	Yersinia phage	Yersinia phage	Yersinia phage 4	Unclassified	IMGVR	Defined	Defined
1000366886	25A	0.585065	Diabetic	Pre-Debridement	Unhealed	>0.2 ng	Other phage	Other phage	Unclassified	Host-associated(human)	IMGVR	Ambiguous	Ambiguous
1000582339	25A	0.585065	Diabetic	Pre-Debridement	Unhealed	>0.2 ng	Other phage	Other phage	Unclassified	Engineered	IMGVR	Ambiguous	Ambiguous
648017	40A	0.584368	Pressure	Pre-Debridement	Unhealed	>0.2 ng	Staphylococcus phage	Staphylococcus phage	Staphylococcus phage phiPVL-CN125	Reference genome	NCBI	Defined	Defined
1000749117	31A	0.582848	Arterial	Pre-Debridement	Healed	>0.2 ng	Eubacterium phage	Eubacterium phage	Eubacterium phage 5	Curated prophage	IMGVR	Defined	Defined
1000069610	23A	0.581771	Diabetic	Pre-Debridement	Healed	>0.2 ng	Other virus	Other virus	Unclassified	Marine	IMGVR	Ambiguous	Ambiguous
1000375276	40A	0.578749	Pressure	Pre-Debridement	Unhealed	>0.2 ng	Salinivirga phage	Salinivirga phage	Salinivirga phage 1	Freshwater	IMGVR	Defined	Defined
1000716044	24A	0.578657	Diabetic	Pre-Debridement	Unhealed	>0.2 ng	Lactobacillus phage	Lactobacillus phage	Lactobacillus phage 5	Engineered	IMGVR	Defined	Defined
1000759906	29A	0.57785	Venous	Pre-Debridement	Healed	>0.2 ng	Salmonella phage	Salmonella phage	Salmonella phage 26	Curated prophage	IMGVR	Defined	Defined
1000190588	39A	0.576142	Pressure	Pre-Debridement	Unhealed	>0.2 ng	Other phage	Other phage	Unclassified	Freshwater	IMGVR	Ambiguous	Ambiguous
1000600907	33A	0.575864	Arterial	Pre-Debridement	Unhealed	>0.2 ng	Unknown host type	Unknown host type	Unclassified	Host-associated(human)	IMGVR	Ambiguous	Ambiguous
1000745100	32A	0.575633	Arterial	Pre-Debridement	Unhealed	>0.2 ng	Unknown host type	Unknown host type	Unclassified	Unclassified	IMGVR	Ambiguous	Ambiguous
1000216855	34A	0.57411	Arterial	Pre-Debridement	Healed	>0.2 ng	Bacteroides phage	Bacteroides phage	Bacteroides phage 8	Host-associated(human)	IMGVR	Defined	Defined
1000518269	29A	0.573585	Venous	Pre-Debridement	Healed	>0.2 ng	Unknown host type	Unknown host type	Unclassified	Host-associated(other)	IMGVR	Ambiguous	Ambiguous
1000589203	30A	0.572758	Venous	Pre-Debridement	Healed	>0.2 ng	Unknown host type	Unknown host type	Unclassified	Host-associated(human)	IMGVR	Ambiguous	Ambiguous
1000210482	29A	0.571453	Venous	Pre-Debridement	Healed	>0.2 ng	Bacteroides phage	Bacteroides phage	Bacteroides phage 7	Host-associated(human)	IMGVR	Defined	Defined
1000471624	32A	0.569699	Arterial	Pre-Debridement	Unhealed	>0.2 ng	Unknown host type	Unknown host type	Unclassified	Engineered	IMGVR	Ambiguous	Ambiguous
1000094829	33A	0.569604	Arterial	Pre-Debridement	Unhealed	>0.2 ng	Other phage	Other phage	Unclassified	Marine	IMGVR	Ambiguous	Ambiguous
1000190588	35A	0.568785	Arterial	Pre-Debridement	Unhealed	>0.2 ng	Other phage	Other phage	Unclassified	Freshwater	IMGVR	Ambiguous	Ambiguous
1000759947	34A	0.567936	Arterial	Pre-Debridement	Healed	>0.2 ng	Pseudomonas phage	Pseudomonas aeruginosa phage	Pseudomonas aeruginosa phage 45	Curated prophage	IMGVR	Defined	Defined
1000366886	40A	0.567511	Pressure	Pre-Debridement	Unhealed	>0.2 ng	Other phage	Other phage	Unclassified	Host-associated(human)	IMGVR	Ambiguous	Ambiguous
1000369786	36A	0.566431	Pressure	Pre-Debridement	Healed	>0.2 ng	Pseudomonas phage	Pseudomonas formosensis phage	Pseudomonas formosensis phage 2	Host-associated(human)	IMGVR	Defined	Defined
1000047016	37A	0.56506	Pressure	Pre-Debridement	Unhealed	>0.2 ng	Unknown host type	Unknown host type	Unclassified	Marine	IMGVR	Ambiguous	Ambiguous
1000209571	29A	0.565056	Venous	Pre-Debridement	Healed	>0.2 ng	Other phage	Other phage	Unclassified	Host-associated(human)	IMGVR	Ambiguous	Ambiguous
1000142855	33A	0.563345	Arterial	Pre-Debridement	Unhealed	>0.2 ng	Other phage	Other phage	Unclassified	Terrestrial(soil)	IMGVR	Ambiguous	Ambiguous
1000142855	30A	0.560826	Venous	Pre-Debridement	Healed	>0.2 ng	Other phage	Other phage	Unclassified	Terrestrial(soil)	IMGVR	Ambiguous	Ambiguous
1000716044	22A	0.558628	Diabetic	Pre-Debridement	Unhealed	>0.2 ng	Lactobacillus phage	Lactobacillus phage	Lactobacillus phage 5	Engineered	IMGVR	Defined	Defined
1000295836	37A	0.557212	Pressure	Pre-Debridement	Unhealed	>0.2 ng	Other phage	Other phage	Unclassified	Host-associated(human)	IMGVR	Ambiguous	Ambiguous
1000759906	33A	0.557086	Arterial	Pre-Debridement	Unhealed	>0.2 ng	Salmonella phage	Salmonella phage	Salmonella phage 26	Curated prophage	IMGVR	Defined	Defined
1000540894	28A	0.555984	Venous	Pre-Debridement	Healed	>0.2 ng	Streptococcus phage	Streptococcus phage	Streptococcus phage 130	Engineered	IMGVR	Defined	Defined
1000008761	34A	0.55559	Arterial	Pre-Debridement	Healed	>0.2 ng	Other virus	Other virus	Unclassified	Marine	IMGVR	Ambiguous	Ambiguous
1000605314	34A	0.55559	Arterial	Pre-Debridement	Healed	>0.2 ng	Unknown host type	Unknown host type	Unclassified	Host-associated(human)	IMGVR	Ambiguous	Ambiguous
1000537835	38A	0.554844	Pressure	Pre-Debridement	Healed	>0.2 ng	Other phage	Other phage	Unclassified	Aquatic(sediment)	IMGVR	Ambiguous	Ambiguous
1000190588	22A	0.552985	Diabetic	Pre-Debridement	Unhealed	>0.2 ng	Other phage	Other phage	Unclassified	Freshwater	IMGVR	Ambiguous	Ambiguous
1000380256	36A	0.552837	Pressure	Pre-Debridement	Healed	>0.2 ng	Neisseria phage	Neisseria phage	Neisseria phage 15	Host-associated(human)	IMGVR	Defined	Defined
1647458	25A	0.552817	Diabetic	Pre-Debridement	Unhealed	>0.2 ng	Salmonella phage	Salmonella phage	Salmonella phage SEN22	Reference genome	NCBI	Defined	Defined
1000588167	24A	0.551743	Diabetic	Pre-Debridement	Unhealed	>0.2 ng	Other phage	Other phage	Unclassified	Host-associated(other)	IMGVR	Ambiguous	Ambiguous
1000471624	30A	0.548893	Venous	Pre-Debridement	Healed	>0.2 ng	Unknown host type	Unknown host type	Unclassified	Engineered	IMGVR	Ambiguous	Ambiguous
1000758041	22A	0.547342	Diabetic	Pre-Debridement	Unhealed	>0.2 ng	Salmonella phage	Salmonella phage	Salmonella phage 20	Curated prophage	IMGVR	Defined	Defined
929814	24A	0.545014	Diabetic	Pre-Debridement	Unhealed	>0.2 ng	Salmonella phage	Salmonella phage	Salmonella phage RE-2010	Reference genome	NCBI	Defined	Defined
1000703369	33A	0.544567	Arterial	Pre-Debridement	Unhealed	>0.2 ng	Other phage	Other phage	Unclassified	Host-associated(human)	IMGVR	Ambiguous	Ambiguous
1000484438	40A	0.539417	Pressure	Pre-Debridement	Unhealed	>0.2 ng	Other phage	Other phage	Unclassified	Marine	IMGVR	Ambiguous	Ambiguous
1000471624	23A	0.538677	Diabetic	Pre-Debridement	Healed	>0.2 ng	Unknown host type	Unknown host type	Unclassified	Engineered	IMGVR	Ambiguous	Ambiguous
1000736342	23A	0.538677	Diabetic	Pre-Debridement	Healed	>0.2 ng	Vesivirus	Vesivirus	Canine vesivirus	Reference genome	IMGVR	Defined	Defined
1000582339	22A	0.536057	Diabetic	Pre-Debridement	Unhealed	>0.2 ng	Other phage	Other phage	Unclassified	Engineered	IMGVR	Ambiguous	Ambiguous
1308897	25A	0.53439	Diabetic	Pre-Debridement	Unhealed	>0.2 ng	Staphylococcus phage	Staphylococcus phage	Staphylococcus phage StauST398-5	Reference genome	NCBI	Defined	Defined
1000736342	38A	0.533504	Pressure	Pre-Debridement	Healed	>0.2 ng	Vesivirus	Vesivirus	Canine vesivirus	Reference genome	IMGVR	Defined	Defined
1000008761	30A	0.530995	Venous	Pre-Debridement	Healed	>0.2 ng	Other virus	Other virus	Unclassified	Marine	IMGVR	Ambiguous	Ambiguous
1000589203	34A	0.530897	Arterial	Pre-Debridement	Healed	>0.2 ng	Unknown host type	Unknown host type	Unclassified	Host-associated(human)	IMGVR	Ambiguous	Ambiguous
1000275333	40A	0.528179	Pressure	Pre-Debridement	Unhealed	>0.2 ng	Other phage	Other phage	Unclassified	Marine	IMGVR	Ambiguous	Ambiguous
1000599475	30A	0.525028	Venous	Pre-Debridement	Healed	>0.2 ng	Unknown host type	Unknown host type	Unclassified	Host-associated(human)	IMGVR	Ambiguous	Ambiguous
1000047016	34A	0.524724	Arterial	Pre-Debridement	Healed	>0.2 ng	Unknown host type	Unknown host type	Unclassified	Marine	IMGVR	Ambiguous	Ambiguous
1813771	28A	0.522955	Venous	Pre-Debridement	Healed	>0.2 ng	Salmonella phage	Salmonella phage	Salmonella phage 118970_sal3	Reference genome	NCBI	Defined	Defined
1000295836	36A	0.518096	Pressure	Pre-Debridement	Healed	>0.2 ng	Other phage	Other phage	Unclassified	Host-associated(human)	IMGVR	Ambiguous	Ambiguous
2006179	23A	0.51713	Diabetic	Pre-Debridement	Healed	>0.2 ng	Pseudomonas phage	Pseudomonas phage	Pseudomonas virus PB1	Reference genome	NCBI	Defined	Defined
1000085873	35A	0.515698	Arterial	Pre-Debridement	Unhealed	>0.2 ng	Other phage	Other phage	Unclassified	Freshwater	IMGVR	Ambiguous	Ambiguous
1000008761	33A	0.51327	Arterial	Pre-Debridement	Unhealed	>0.2 ng	Other virus	Other virus	Unclassified	Marine	IMGVR	Ambiguous	Ambiguous
1000190588	30A	0.513096	Venous	Pre-Debridement	Healed	>0.2 ng	Other phage	Other phage	Unclassified	Freshwater	IMGVR	Ambiguous	Ambiguous
1000605284	34A	0.512377	Arterial	Pre-Debridement	Healed	>0.2 ng	Unknown host type	Unknown host type	Unclassified	Host-associated(human)	IMGVR	Ambiguous	Ambiguous
1000375276	21A	0.50764	Diabetic	Pre-Debridement	Healed	>0.2 ng	Salinivirga phage	Salinivirga phage	Salinivirga phage 1	Freshwater	IMGVR	Defined	Defined
1000085873	30A	0.50713	Venous	Pre-Debridement	Healed	>0.2 ng	Other phage	Other phage	Unclassified	Freshwater	IMGVR	Ambiguous	Ambiguous
1000750928	30A	0.50713	Venous	Pre-Debridement	Healed	>0.2 ng	Yersinia phage	Yersinia phage	Yersinia phage 4	Unclassified	IMGVR	Defined	Defined
1000736342	33A	0.507011	Arterial	Pre-Debridement	Unhealed	>0.2 ng	Vesivirus	Vesivirus	Canine vesivirus	Reference genome	IMGVR	Defined	Defined
1000750896	24A	0.504643	Diabetic	Pre-Debridement	Unhealed	>0.2 ng	Erwinia phage	Erwinia phage	Erwinia phage 1	Curated prophage	IMGVR	Defined	Defined
2560675	27A	0.503768	Venous	Pre-Debridement	Unhealed	>0.2 ng	Pseudomonas phage	Pseudomonas phage	Pseudomonas virus PM105	Reference genome	NCBI	Defined	Defined
1000759948	27A	0.50321	Venous	Pre-Debridement	Unhealed	>0.2 ng	Pseudomonas phage	Pseudomonas aeruginosa inovirus	Pseudomonas aeruginosa inovirus 35	Curated prophage	IMGVR	Defined	Defined
1000736342	21A	0.502614	Diabetic	Pre-Debridement	Healed	>0.2 ng	Vesivirus	Vesivirus	Canine vesivirus	Reference genome	IMGVR	Defined	Defined
1000484438	37A	0.502276	Pressure	Pre-Debridement	Unhealed	>0.2 ng	Other phage	Other phage	Unclassified	Marine	IMGVR	Ambiguous	Ambiguous
1000605284	38A	0.501494	Pressure	Pre-Debridement	Healed	>0.2 ng	Unknown host type	Unknown host type	Unclassified	Host-associated(human)	IMGVR	Ambiguous	Ambiguous
1000605314	30A	0.501163	Venous	Pre-Debridement	Healed	>0.2 ng	Unknown host type	Unknown host type	Unclassified	Host-associated(human)	IMGVR	Ambiguous	Ambiguous
1000748215	33A	0.500751	Arterial	Pre-Debridement	Unhealed	>0.2 ng	Staphylococcus phage	Staphylococcus aureus phage	Staphylococcus aureus phage 4	Curated prophage	IMGVR	Defined	Defined
1000348303	31A	0.499584	Arterial	Pre-Debridement	Healed	>0.2 ng	Klebsiella phage	Klebsiella phage	Klebsiella phage 5	Engineered	IMGVR	Defined	Defined
1000524391	31A	0.499584	Arterial	Pre-Debridement	Healed	>0.2 ng	Propionibacterium phage	Propionibacterium phage	Propionibacterium phage 1	Host-associated(human)	IMGVR	Defined	Defined
1000544211	31A	0.499584	Arterial	Pre-Debridement	Healed	>0.2 ng	Other phage	Other phage	Unclassified	Engineered	IMGVR	Ambiguous	Ambiguous
1000561005	31A	0.499584	Arterial	Pre-Debridement	Healed	>0.2 ng	Kosakonia phage	Kosakonia phage	Kosakonia Hp1likevirus	Host-associated(other)	IMGVR	Defined	Defined
1000758041	25A	0.497535	Diabetic	Pre-Debridement	Unhealed	>0.2 ng	Salmonella phage	Salmonella phage	Salmonella phage 20	Curated prophage	IMGVR	Defined	Defined
2006177	23A	0.495583	Diabetic	Pre-Debridement	Healed	>0.2 ng	Pseudomonas phage	Pseudomonas phage	Pseudomonas virus LBL3	Reference genome	NCBI	Defined	Defined
1000275333	34A	0.493858	Arterial	Pre-Debridement	Healed	>0.2 ng	Other phage	Other phage	Unclassified	Marine	IMGVR	Ambiguous	Ambiguous
1000758039	22A	0.490915	Diabetic	Pre-Debridement	Unhealed	>0.2 ng	Salmonella phage	Salmonella phage	Salmonella phage 19	Curated prophage	IMGVR	Defined	Defined
1000484438	32A	0.486618	Arterial	Pre-Debridement	Unhealed	>0.2 ng	Other phage	Other phage	Unclassified	Marine	IMGVR	Ambiguous	Ambiguous
1000375276	35A	0.485363	Arterial	Pre-Debridement	Unhealed	>0.2 ng	Salinivirga phage	Salinivirga phage	Salinivirga phage 1	Freshwater	IMGVR	Defined	Defined
1000008761	22A	0.485273	Diabetic	Pre-Debridement	Unhealed	>0.2 ng	Other virus	Other virus	Unclassified	Marine	IMGVR	Ambiguous	Ambiguous
1000736342	22A	0.485273	Diabetic	Pre-Debridement	Unhealed	>0.2 ng	Vesivirus	Vesivirus	Canine vesivirus	Reference genome	IMGVR	Defined	Defined
1000752208	28A	0.484421	Venous	Pre-Debridement	Healed	>0.2 ng	Bartonella phage	Bartonella phage	Bartonella phage 3	Curated prophage	IMGVR	Defined	Defined
1000085873	33A	0.481973	Arterial	Pre-Debridement	Unhealed	>0.2 ng	Other phage	Other phage	Unclassified	Freshwater	IMGVR	Ambiguous	Ambiguous
1000589203	33A	0.481973	Arterial	Pre-Debridement	Unhealed	>0.2 ng	Unknown host type	Unknown host type	Unclassified	Host-associated(human)	IMGVR	Ambiguous	Ambiguous
1000759364	22A	0.47963	Diabetic	Pre-Debridement	Unhealed	>0.2 ng	Mannheimia phage	Mannheimia phage	Mannheimia phage 2	Curated prophage	IMGVR	Defined	Defined
1000751114	27A	0.479235	Venous	Pre-Debridement	Unhealed	>0.2 ng	Pseudomonas phage	Pseudomonas aeruginosa phage	Pseudomonas aeruginosa phage 21	Curated prophage	IMGVR	Defined	Defined
1000750928	35A	0.477779	Arterial	Pre-Debridement	Unhealed	>0.2 ng	Yersinia phage	Yersinia phage	Yersinia phage 4	Unclassified	IMGVR	Defined	Defined
1000122390	24A	0.477728	Diabetic	Pre-Debridement	Unhealed	>0.2 ng	Other phage	Other phage	Unclassified	Host-associated(plants)	IMGVR	Ambiguous	Ambiguous
1000484438	21A	0.472457	Diabetic	Pre-Debridement	Healed	>0.2 ng	Other phage	Other phage	Unclassified	Marine	IMGVR	Ambiguous	Ambiguous
379329	24A	0.471	Diabetic	Pre-Debridement	Unhealed	>0.2 ng	Stx2-converting phage	Stx2-converting phage	Stx2-converting phage 86	Reference genome	NCBI	Defined	Defined
1000741140	29A	0.469103	Venous	Pre-Debridement	Healed	>0.2 ng	Unknown host type	Unknown host type	Unclassified	Unclassified	IMGVR	Ambiguous	Ambiguous
1000759341	29A	0.469103	Venous	Pre-Debridement	Healed	>0.2 ng	Mannheimia phage	Mannheimia phage	Mannheimia Mulikevirus	Curated prophage	IMGVR	Defined	Defined
1000356646	30A	0.465366	Venous	Pre-Debridement	Healed	>0.2 ng	Ruminococcus phage	Ruminococcus phage	Ruminococcus phage 6	Host-associated(human)	IMGVR	Defined	Defined
1000375276	25A	0.465288	Diabetic	Pre-Debridement	Unhealed	>0.2 ng	Salinivirga phage	Salinivirga phage	Salinivirga phage 1	Freshwater	IMGVR	Defined	Defined
1000540894	25A	0.465288	Diabetic	Pre-Debridement	Unhealed	>0.2 ng	Streptococcus phage	Streptococcus phage	Streptococcus phage 130	Engineered	IMGVR	Defined	Defined
1000757116	24A	0.464271	Diabetic	Pre-Debridement	Unhealed	>0.2 ng	Enterobacter phage	Enterobacter phage	Enterobacter phage	Unclassified	IMGVR	Defined	Defined
1000759906	37A	0.463036	Pressure	Pre-Debridement	Unhealed	>0.2 ng	Salmonella phage	Salmonella phage	Salmonella phage 26	Curated prophage	IMGVR	Defined	Defined
1000754407	26A	0.462565	Venous	Pre-Debridement	Unhealed	>0.2 ng	Salmonella phage	Salmonella phage	Salmonella phage 3	Curated prophage	IMGVR	Defined	Defined
1000573340	39A	0.460913	Pressure	Pre-Debridement	Unhealed	>0.2 ng	Other phage	Other phage	Unclassified	Freshwater	IMGVR	Ambiguous	Ambiguous
1000275333	30A	0.4594	Venous	Pre-Debridement	Healed	>0.2 ng	Other phage	Other phage	Unclassified	Marine	IMGVR	Ambiguous	Ambiguous
35343	29A	0.458442	Venous	Pre-Debridement	Healed	>0.2 ng	Pseudomonas phage	Pseudomonas phage	Pseudomonas virus phiCTX	Reference genome	NCBI	Defined	Defined
1000471624	22A	0.457059	Diabetic	Pre-Debridement	Unhealed	>0.2 ng	Unknown host type	Unknown host type	Unclassified	Engineered	IMGVR	Ambiguous	Ambiguous
1000132826	28A	0.456898	Venous	Pre-Debridement	Healed	>0.2 ng	Other virus	Other virus	Unclassified	Freshwater	IMGVR	Ambiguous	Ambiguous
1000094829	40A	0.455133	Pressure	Pre-Debridement	Unhealed	>0.2 ng	Other phage	Other phage	Unclassified	Marine	IMGVR	Ambiguous	Ambiguous
2006178	27A	0.453447	Venous	Pre-Debridement	Unhealed	>0.2 ng	Pseudomonas phage	Pseudomonas phage	Pseudomonas virus LMA2	Reference genome	NCBI	Defined	Defined
1000356646	23A	0.452489	Diabetic	Pre-Debridement	Healed	>0.2 ng	Ruminococcus phage	Ruminococcus phage	Ruminococcus phage 6	Host-associated(human)	IMGVR	Defined	Defined
1000455104	23A	0.452489	Diabetic	Pre-Debridement	Healed	>0.2 ng	Other phage	Other phage	Unclassified	Marine	IMGVR	Ambiguous	Ambiguous
1225792	23A	0.452489	Diabetic	Pre-Debridement	Healed	>0.2 ng	Pseudomonas phage	Pseudomonas phage	Pseudomonas phage JBD25	Reference genome	NCBI	Defined	Defined
1000184280	24A	0.450814	Diabetic	Pre-Debridement	Unhealed	>0.2 ng	Unknown host type	Unknown host type	Unclassified	Engineered	IMGVR	Ambiguous	Ambiguous
1000216220	33A	0.450676	Arterial	Pre-Debridement	Unhealed	>0.2 ng	Other phage	Other phage	Unclassified	Host-associated(human)	IMGVR	Ambiguous	Ambiguous
1000605315	34A	0.450645	Arterial	Pre-Debridement	Healed	>0.2 ng	Unknown host type	Unknown host type	Unclassified	Host-associated(human)	IMGVR	Ambiguous	Ambiguous
1000605315	30A	0.447467	Venous	Pre-Debridement	Healed	>0.2 ng	Unknown host type	Unknown host type	Unclassified	Host-associated(human)	IMGVR	Ambiguous	Ambiguous
1000190588	37A	0.44734	Pressure	Pre-Debridement	Unhealed	>0.2 ng	Other phage	Other phage	Unclassified	Freshwater	IMGVR	Ambiguous	Ambiguous
1000573340	37A	0.44734	Pressure	Pre-Debridement	Unhealed	>0.2 ng	Other phage	Other phage	Unclassified	Freshwater	IMGVR	Ambiguous	Ambiguous
1000275333	21A	0.447326	Diabetic	Pre-Debridement	Healed	>0.2 ng	Other phage	Other phage	Unclassified	Marine	IMGVR	Ambiguous	Ambiguous
1000142855	25A	0.44686	Diabetic	Pre-Debridement	Unhealed	>0.2 ng	Other phage	Other phage	Unclassified	Terrestrial(soil)	IMGVR	Ambiguous	Ambiguous
1000753431	28A	0.445888	Venous	Pre-Debridement	Healed	>0.2 ng	Streptococcus phage	Streptococcus phage	Streptococcus phage 26	Curated prophage	IMGVR	Defined	Defined
1000085873	22A	0.445774	Diabetic	Pre-Debridement	Unhealed	>0.2 ng	Other phage	Other phage	Unclassified	Freshwater	IMGVR	Ambiguous	Ambiguous
1000524061	24A	0.444086	Diabetic	Pre-Debridement	Unhealed	>0.2 ng	Klebsiella phage	Klebsiella phage	Klebsiella phage 6	Engineered	IMGVR	Defined	Defined
1000459518	26A	0.442741	Venous	Pre-Debridement	Unhealed	>0.2 ng	Unknown host type	Unknown host type	Unclassified	Marine	IMGVR	Ambiguous	Ambiguous
1000471624	21A	0.4423	Diabetic	Pre-Debridement	Healed	>0.2 ng	Unknown host type	Unknown host type	Unclassified	Engineered	IMGVR	Ambiguous	Ambiguous
1000588167	28A	0.440383	Venous	Pre-Debridement	Healed	>0.2 ng	Other phage	Other phage	Unclassified	Host-associated(other)	IMGVR	Ambiguous	Ambiguous
1000275333	33A	0.438157	Arterial	Pre-Debridement	Unhealed	>0.2 ng	Other phage	Other phage	Unclassified	Marine	IMGVR	Ambiguous	Ambiguous
1000608374	33A	0.438157	Arterial	Pre-Debridement	Unhealed	>0.2 ng	Neisseria phage	Neisseria phage	Neisseria phage 23	Host-associated(other)	IMGVR	Defined	Defined
1000069610	38A	0.437473	Pressure	Pre-Debridement	Healed	>0.2 ng	Other virus	Other virus	Unclassified	Marine	IMGVR	Ambiguous	Ambiguous
1000605284	21A	0.437274	Diabetic	Pre-Debridement	Healed	>0.2 ng	Unknown host type	Unknown host type	Unclassified	Host-associated(human)	IMGVR	Ambiguous	Ambiguous
1000375276	26A	0.436133	Venous	Pre-Debridement	Unhealed	>0.2 ng	Salinivirga phage	Salinivirga phage	Salinivirga phage 1	Freshwater	IMGVR	Defined	Defined
1000759905	28A	0.434878	Venous	Pre-Debridement	Healed	>0.2 ng	Salmonella phage	Salmonella phage	Salmonella Mulikevirus	Unclassified	IMGVR	Defined	Defined
1000047016	32A	0.433209	Arterial	Pre-Debridement	Unhealed	>0.2 ng	Unknown host type	Unknown host type	Unclassified	Marine	IMGVR	Ambiguous	Ambiguous
1000605314	35A	0.432277	Arterial	Pre-Debridement	Unhealed	>0.2 ng	Unknown host type	Unknown host type	Unclassified	Host-associated(human)	IMGVR	Ambiguous	Ambiguous
1000008761	23A	0.430942	Diabetic	Pre-Debridement	Healed	>0.2 ng	Other virus	Other virus	Unclassified	Marine	IMGVR	Ambiguous	Ambiguous
1000001242	30A	0.429569	Venous	Pre-Debridement	Healed	>0.2 ng	Unknown host type	Unknown host type	Unclassified	Host-associated(other)	IMGVR	Ambiguous	Ambiguous
1000751100	27A	0.429471	Venous	Pre-Debridement	Unhealed	>0.2 ng	Pseudomonas phage	Pseudomonas aeruginosa inovirus	Pseudomonas aeruginosa inovirus 20	Curated prophage	IMGVR	Defined	Defined
1000757451	22A	0.428846	Diabetic	Pre-Debridement	Unhealed	>0.2 ng	Klebsiella phage	Klebsiella phage	Klebsiella phage 30	Curated prophage	IMGVR	Defined	Defined
1000085873	38A	0.426803	Pressure	Pre-Debridement	Healed	>0.2 ng	Other phage	Other phage	Unclassified	Freshwater	IMGVR	Ambiguous	Ambiguous
2560660	27A	0.425847	Venous	Pre-Debridement	Unhealed	>0.2 ng	Pseudomonas phage	Pseudomonas phage	Pseudomonas virus E215	Reference genome	NCBI	Defined	Defined
1000367007	33A	0.425638	Arterial	Pre-Debridement	Unhealed	>0.2 ng	Neisseria phage	Neisseria phage	Neisseria phage 10	Host-associated(human)	IMGVR	Defined	Defined
1000165076	40A	0.421419	Pressure	Pre-Debridement	Unhealed	>0.2 ng	Neisseria phage	Neisseria phage	Neisseria phage 2	Host-associated(other)	IMGVR	Defined	Defined
1000190588	40A	0.421419	Pressure	Pre-Debridement	Unhealed	>0.2 ng	Other phage	Other phage	Unclassified	Freshwater	IMGVR	Ambiguous	Ambiguous
2006175	28A	0.418364	Venous	Pre-Debridement	Healed	>0.2 ng	Pseudomonas phage	Pseudomonas phage	Pseudomonas virus F8	Reference genome	NCBI	Defined	Defined
2560732	29A	0.417928	Venous	Pre-Debridement	Healed	>0.2 ng	Salmonella phage	Salmonella phage	Salmonella virus SJ46	Reference genome	NCBI	Defined	Defined
1000597084	24A	0.417171	Diabetic	Pre-Debridement	Unhealed	>0.2 ng	Other phage	Other phage	Unclassified	Host-associated(human)	IMGVR	Ambiguous	Ambiguous
1000292491	31A	0.41632	Arterial	Pre-Debridement	Healed	>0.2 ng	Other phage	Other phage	Unclassified	Host-associated(plants)	IMGVR	Ambiguous	Ambiguous
1000487836	38A	0.416133	Pressure	Pre-Debridement	Healed	>0.2 ng	Other phage	Other phage	Unclassified	Host-associated(plants)	IMGVR	Ambiguous	Ambiguous
1000736342	40A	0.4158	Pressure	Pre-Debridement	Unhealed	>0.2 ng	Vesivirus	Vesivirus	Canine vesivirus	Reference genome	IMGVR	Defined	Defined
1000047016	39A	0.412396	Pressure	Pre-Debridement	Unhealed	>0.2 ng	Unknown host type	Unknown host type	Unclassified	Marine	IMGVR	Ambiguous	Ambiguous
1000736342	24A	0.410443	Diabetic	Pre-Debridement	Unhealed	>0.2 ng	Vesivirus	Vesivirus	Canine vesivirus	Reference genome	IMGVR	Defined	Defined
1000748429	25A	0.410006	Diabetic	Pre-Debridement	Unhealed	>0.2 ng	Bacillus phage	Bacillus phage	Bacillus phage 13	Curated prophage	IMGVR	Defined	Defined
1000537835	32A	0.409471	Arterial	Pre-Debridement	Unhealed	>0.2 ng	Other phage	Other phage	Unclassified	Aquatic(sediment)	IMGVR	Ambiguous	Ambiguous
1000047016	33A	0.40686	Arterial	Pre-Debridement	Unhealed	>0.2 ng	Unknown host type	Unknown host type	Unclassified	Marine	IMGVR	Ambiguous	Ambiguous
1000605284	33A	0.40686	Arterial	Pre-Debridement	Unhealed	>0.2 ng	Unknown host type	Unknown host type	Unclassified	Host-associated(human)	IMGVR	Ambiguous	Ambiguous
1000356646	38A	0.405463	Pressure	Pre-Debridement	Healed	>0.2 ng	Ruminococcus phage	Ruminococcus phage	Ruminococcus phage 6	Host-associated(human)	IMGVR	Defined	Defined
1000745100	38A	0.405463	Pressure	Pre-Debridement	Healed	>0.2 ng	Unknown host type	Unknown host type	Unclassified	Unclassified	IMGVR	Ambiguous	Ambiguous
1124849	25A	0.405399	Diabetic	Pre-Debridement	Unhealed	>0.2 ng	Pseudomonas phage	Pseudomonas phage	Pseudomonas phage OBP	Reference genome	NCBI	Defined	Defined
1000244314	24A	0.403714	Diabetic	Pre-Debridement	Unhealed	>0.2 ng	Unknown host type	Unknown host type	Unclassified	Marine	IMGVR	Ambiguous	Ambiguous
1000748429	24A	0.403714	Diabetic	Pre-Debridement	Unhealed	>0.2 ng	Bacillus phage	Bacillus phage	Bacillus phage 13	Curated prophage	IMGVR	Defined	Defined
1000605315	26A	0.403093	Venous	Pre-Debridement	Unhealed	>0.2 ng	Unknown host type	Unknown host type	Unclassified	Host-associated(human)	IMGVR	Ambiguous	Ambiguous
1000190588	21A	0.402091	Diabetic	Pre-Debridement	Healed	>0.2 ng	Other phage	Other phage	Unclassified	Freshwater	IMGVR	Ambiguous	Ambiguous
1000760047	21A	0.402091	Diabetic	Pre-Debridement	Healed	>0.2 ng	Vibrio phage	Vibrio phage	Vibrio phage 9	Curated prophage	IMGVR	Defined	Defined
1000716044	28A	0.40185	Venous	Pre-Debridement	Healed	>0.2 ng	Lactobacillus phage	Lactobacillus phage	Lactobacillus phage 5	Engineered	IMGVR	Defined	Defined
1000455104	34A	0.401259	Arterial	Pre-Debridement	Healed	>0.2 ng	Other phage	Other phage	Unclassified	Marine	IMGVR	Ambiguous	Ambiguous
1000537835	37A	0.400251	Pressure	Pre-Debridement	Unhealed	>0.2 ng	Other phage	Other phage	Unclassified	Aquatic(sediment)	IMGVR	Ambiguous	Ambiguous
1000750928	37A	0.400251	Pressure	Pre-Debridement	Unhealed	>0.2 ng	Yersinia phage	Yersinia phage	Yersinia phage 4	Unclassified	IMGVR	Defined	Defined
1000605284	30A	0.399737	Venous	Pre-Debridement	Healed	>0.2 ng	Unknown host type	Unknown host type	Unclassified	Host-associated(human)	IMGVR	Ambiguous	Ambiguous
563769	27A	0.399502	Venous	Pre-Debridement	Unhealed	>0.2 ng	Stx2-converting phage	Stx2-converting phage	Stx2-converting phage 1717	Reference genome	NCBI	Defined	Defined
2006171	27A	0.398247	Venous	Pre-Debridement	Unhealed	>0.2 ng	Pseudomonas phage	Pseudomonas phage	Pseudomonas virus JG024	Reference genome	NCBI	Defined	Defined
1000600907	21A	0.397065	Diabetic	Pre-Debridement	Healed	>0.2 ng	Unknown host type	Unknown host type	Unclassified	Host-associated(human)	IMGVR	Ambiguous	Ambiguous
1000540970	24A	0.396986	Diabetic	Pre-Debridement	Unhealed	>0.2 ng	Other phage	Other phage	Unclassified	Engineered	IMGVR	Ambiguous	Ambiguous
1000455104	38A	0.394793	Pressure	Pre-Debridement	Healed	>0.2 ng	Other phage	Other phage	Unclassified	Marine	IMGVR	Ambiguous	Ambiguous
1000069610	35A	0.394358	Arterial	Pre-Debridement	Unhealed	>0.2 ng	Other virus	Other virus	Unclassified	Marine	IMGVR	Ambiguous	Ambiguous
1000757393	27A	0.393647	Venous	Pre-Debridement	Unhealed	>0.2 ng	Morganella phage	Morganella phage	Morganella phage 4	Curated prophage	IMGVR	Defined	Defined
2006180	27A	0.39295	Venous	Pre-Debridement	Unhealed	>0.2 ng	Pseudomonas phage	Pseudomonas phage	Pseudomonas virus SN	Reference genome	NCBI	Defined	Defined
1000504428	28A	0.39084	Venous	Pre-Debridement	Healed	>0.2 ng	Other phage	Other phage	Unclassified	Host-associated(other)	IMGVR	Ambiguous	Ambiguous
1000094829	26A	0.389876	Venous	Pre-Debridement	Unhealed	>0.2 ng	Other phage	Other phage	Unclassified	Marine	IMGVR	Ambiguous	Ambiguous
1000599475	26A	0.389876	Venous	Pre-Debridement	Unhealed	>0.2 ng	Unknown host type	Unknown host type	Unclassified	Host-associated(human)	IMGVR	Ambiguous	Ambiguous
1000455104	22A	0.389347	Diabetic	Pre-Debridement	Unhealed	>0.2 ng	Other phage	Other phage	Unclassified	Marine	IMGVR	Ambiguous	Ambiguous
1000756196	22A	0.389347	Diabetic	Pre-Debridement	Unhealed	>0.2 ng	Salmonella phage	Salmonella phage	Salmonella phage 5	Curated prophage	IMGVR	Defined	Defined
2560394	22A	0.389347	Diabetic	Pre-Debridement	Unhealed	>0.2 ng	Corynebacterium phage	Corynebacterium phage	Corynebacterium virus Darwin	Reference genome	NCBI	Defined	Defined
1000537835	35A	0.386774	Arterial	Pre-Debridement	Unhealed	>0.2 ng	Other phage	Other phage	Unclassified	Aquatic(sediment)	IMGVR	Ambiguous	Ambiguous
1000751456	27A	0.384726	Venous	Pre-Debridement	Unhealed	>0.2 ng	Pseudomonas phage	Pseudomonas aeruginosa inovirus	Pseudomonas aeruginosa inovirus 28	Curated prophage	IMGVR	Defined	Defined
1000605314	37A	0.384555	Pressure	Pre-Debridement	Unhealed	>0.2 ng	Unknown host type	Unknown host type	Unclassified	Host-associated(human)	IMGVR	Ambiguous	Ambiguous
1000605284	26A	0.383268	Venous	Pre-Debridement	Unhealed	>0.2 ng	Unknown host type	Unknown host type	Unclassified	Host-associated(human)	IMGVR	Ambiguous	Ambiguous
1000599475	34A	0.38274	Arterial	Pre-Debridement	Healed	>0.2 ng	Unknown host type	Unknown host type	Unclassified	Host-associated(human)	IMGVR	Ambiguous	Ambiguous
1000356646	40A	0.382087	Pressure	Pre-Debridement	Unhealed	>0.2 ng	Ruminococcus phage	Ruminococcus phage	Ruminococcus phage 6	Host-associated(human)	IMGVR	Defined	Defined
1000349816	36A	0.380642	Pressure	Pre-Debridement	Healed	>0.2 ng	Other phage	Other phage	Unclassified	Host-associated(human)	IMGVR	Ambiguous	Ambiguous
1000001242	32A	0.379799	Arterial	Pre-Debridement	Unhealed	>0.2 ng	Unknown host type	Unknown host type	Unclassified	Host-associated(other)	IMGVR	Ambiguous	Ambiguous
1000760047	29A	0.379547	Venous	Pre-Debridement	Healed	>0.2 ng	Vibrio phage	Vibrio phage	Vibrio phage 9	Curated prophage	IMGVR	Defined	Defined
1000736342	25A	0.377758	Diabetic	Pre-Debridement	Unhealed	>0.2 ng	Vesivirus	Vesivirus	Canine vesivirus	Reference genome	IMGVR	Defined	Defined
1000745100	25A	0.377758	Diabetic	Pre-Debridement	Unhealed	>0.2 ng	Unknown host type	Unknown host type	Unclassified	Unclassified	IMGVR	Ambiguous	Ambiguous
1000544028	24A	0.3768	Diabetic	Pre-Debridement	Unhealed	>0.2 ng	Other phage	Other phage	Unclassified	Terrestrial(soil)	IMGVR	Ambiguous	Ambiguous
1000716089	24A	0.3768	Diabetic	Pre-Debridement	Unhealed	>0.2 ng	Unknown host type	Unknown host type	Unclassified	Engineered	IMGVR	Ambiguous	Ambiguous
1000757398	26A	0.37666	Venous	Pre-Debridement	Unhealed	>0.2 ng	Klebsiella phage	Klebsiella phage	Klebsiella phage 29	Curated prophage	IMGVR	Defined	Defined
1000759906	34A	0.376566	Arterial	Pre-Debridement	Healed	>0.2 ng	Salmonella phage	Salmonella phage	Salmonella phage 26	Curated prophage	IMGVR	Defined	Defined
1000484438	33A	0.375563	Arterial	Pre-Debridement	Unhealed	>0.2 ng	Other phage	Other phage	Unclassified	Marine	IMGVR	Ambiguous	Ambiguous
2006174	27A	0.374829	Venous	Pre-Debridement	Unhealed	>0.2 ng	Pseudomonas phage	Pseudomonas phage	Pseudomonas virus 141	Reference genome	NCBI	Defined	Defined
1000754407	29A	0.37315	Venous	Pre-Debridement	Healed	>0.2 ng	Salmonella phage	Salmonella phage	Salmonella phage 3	Curated prophage	IMGVR	Defined	Defined
1000292491	22A	0.372418	Diabetic	Pre-Debridement	Unhealed	>0.2 ng	Other phage	Other phage	Unclassified	Host-associated(plants)	IMGVR	Ambiguous	Ambiguous
2006177	21A	0.371934	Diabetic	Pre-Debridement	Healed	>0.2 ng	Pseudomonas phage	Pseudomonas phage	Pseudomonas virus LBL3	Reference genome	NCBI	Defined	Defined
1000097006	27A	0.371065	Venous	Pre-Debridement	Unhealed	>0.2 ng	Other phage	Other phage	Unclassified	Engineered	IMGVR	Ambiguous	Ambiguous
1000349816	34A	0.370393	Arterial	Pre-Debridement	Healed	>0.2 ng	Other phage	Other phage	Unclassified	Host-associated(human)	IMGVR	Ambiguous	Ambiguous
1000751615	24A	0.370071	Diabetic	Pre-Debridement	Unhealed	>0.2 ng	Citrobacter phage	Citrobacter phage	Citrobacter phage 3	Curated prophage	IMGVR	Defined	Defined
2006175	24A	0.370071	Diabetic	Pre-Debridement	Unhealed	>0.2 ng	Pseudomonas phage	Pseudomonas phage	Pseudomonas virus F8	Reference genome	NCBI	Defined	Defined
1000455104	30A	0.369906	Venous	Pre-Debridement	Healed	>0.2 ng	Other phage	Other phage	Unclassified	Marine	IMGVR	Ambiguous	Ambiguous
1000752679	30A	0.369906	Venous	Pre-Debridement	Healed	>0.2 ng	Staphylococcus phage	Staphylococcus aureus phage	Staphylococcus aureus phage 16	Curated prophage	IMGVR	Defined	Defined
1000759338	27A	0.369532	Venous	Pre-Debridement	Unhealed	>0.2 ng	Pseudomonas phage	Pseudomonas aeruginosa inovirus	Pseudomonas aeruginosa inovirus 34	Curated prophage	IMGVR	Defined	Defined
2560394	28A	0.368821	Venous	Pre-Debridement	Healed	>0.2 ng	Corynebacterium phage	Corynebacterium phage	Corynebacterium virus Darwin	Reference genome	NCBI	Defined	Defined
1000008761	21A	0.366908	Diabetic	Pre-Debridement	Healed	>0.2 ng	Other virus	Other virus	Unclassified	Marine	IMGVR	Ambiguous	Ambiguous
1000085873	23A	0.3663	Diabetic	Pre-Debridement	Healed	>0.2 ng	Other phage	Other phage	Unclassified	Freshwater	IMGVR	Ambiguous	Ambiguous
1000752208	23A	0.3663	Diabetic	Pre-Debridement	Healed	>0.2 ng	Bartonella phage	Bartonella phage	Bartonella phage 3	Curated prophage	IMGVR	Defined	Defined
1000001242	34A	0.36422	Arterial	Pre-Debridement	Healed	>0.2 ng	Unknown host type	Unknown host type	Unclassified	Host-associated(other)	IMGVR	Ambiguous	Ambiguous
1000736342	35A	0.364022	Arterial	Pre-Debridement	Unhealed	>0.2 ng	Vesivirus	Vesivirus	Canine vesivirus	Reference genome	IMGVR	Defined	Defined
1000737398	24A	0.363343	Diabetic	Pre-Debridement	Unhealed	>0.2 ng	Strawberry virus	Strawberry virus	Strawberry chlorotic fleck-associated virus	Reference genome	IMGVR	Defined	Defined
1000748652	24A	0.363343	Diabetic	Pre-Debridement	Unhealed	>0.2 ng	Bacillus phage	Bacillus phage	Bacillus phage 17	Curated prophage	IMGVR	Defined	Defined
1000375276	28A	0.363316	Venous	Pre-Debridement	Healed	>0.2 ng	Salinivirga phage	Salinivirga phage	Salinivirga phage 1	Freshwater	IMGVR	Defined	Defined
2006175	32A	0.361996	Arterial	Pre-Debridement	Unhealed	>0.2 ng	Pseudomonas phage	Pseudomonas phage	Pseudomonas virus F8	Reference genome	NCBI	Defined	Defined
1000759906	27A	0.361726	Venous	Pre-Debridement	Unhealed	>0.2 ng	Salmonella phage	Salmonella phage	Salmonella phage 26	Curated prophage	IMGVR	Defined	Defined
1124849	22A	0.361133	Diabetic	Pre-Debridement	Unhealed	>0.2 ng	Pseudomonas phage	Pseudomonas phage	Pseudomonas phage OBP	Reference genome	NCBI	Defined	Defined
379329	25A	0.359331	Diabetic	Pre-Debridement	Unhealed	>0.2 ng	Stx2-converting phage	Stx2-converting phage	Stx2-converting phage 86	Reference genome	NCBI	Defined	Defined
1000047016	30A	0.357974	Venous	Pre-Debridement	Healed	>0.2 ng	Unknown host type	Unknown host type	Unclassified	Marine	IMGVR	Ambiguous	Ambiguous
1000745100	28A	0.357811	Venous	Pre-Debridement	Healed	>0.2 ng	Unknown host type	Unknown host type	Unclassified	Unclassified	IMGVR	Ambiguous	Ambiguous
929814	28A	0.357811	Venous	Pre-Debridement	Healed	>0.2 ng	Salmonella phage	Salmonella phage	Salmonella phage RE-2010	Reference genome	NCBI	Defined	Defined
1273707	27A	0.354896	Venous	Pre-Debridement	Unhealed	>0.2 ng	Pseudomonas phage	Pseudomonas phage	Pseudomonas virus H66	Reference genome	NCBI	Defined	Defined
1000530252	25A	0.354724	Diabetic	Pre-Debridement	Unhealed	>0.2 ng	Other phage	Other phage	Hp1likevirus	Host-associated(other)	IMGVR	Defined	Ambiguous
1000471624	40A	0.353992	Pressure	Pre-Debridement	Unhealed	>0.2 ng	Unknown host type	Unknown host type	Unclassified	Engineered	IMGVR	Ambiguous	Ambiguous
1000459518	29A	0.351827	Venous	Pre-Debridement	Healed	>0.2 ng	Unknown host type	Unknown host type	Unclassified	Marine	IMGVR	Ambiguous	Ambiguous
2006175	39A	0.35175	Pressure	Pre-Debridement	Unhealed	>0.2 ng	Pseudomonas phage	Pseudomonas phage	Pseudomonas virus F8	Reference genome	NCBI	Defined	Defined
1000471624	33A	0.350526	Arterial	Pre-Debridement	Unhealed	>0.2 ng	Unknown host type	Unknown host type	Unclassified	Engineered	IMGVR	Ambiguous	Ambiguous
1000748429	33A	0.350526	Arterial	Pre-Debridement	Unhealed	>0.2 ng	Bacillus phage	Bacillus phage	Bacillus phage 13	Curated prophage	IMGVR	Defined	Defined
2006179	33A	0.350526	Arterial	Pre-Debridement	Unhealed	>0.2 ng	Pseudomonas phage	Pseudomonas phage	Pseudomonas virus PB1	Reference genome	NCBI	Defined	Defined
1000340527	24A	0.349886	Diabetic	Pre-Debridement	Unhealed	>0.2 ng	Cardiobacterium phage	Cardiobacterium phage	Cardiobacterium phage 2	Host-associated(human)	IMGVR	Defined	Defined
1000375276	24A	0.349886	Diabetic	Pre-Debridement	Unhealed	>0.2 ng	Salinivirga phage	Salinivirga phage	Salinivirga phage 1	Freshwater	IMGVR	Defined	Defined
1000543743	24A	0.349886	Diabetic	Pre-Debridement	Unhealed	>0.2 ng	Klebsiella phage	Klebsiella phage	Klebsiella phage 12	Host-associated(other)	IMGVR	Defined	Defined
1000047016	21A	0.346803	Diabetic	Pre-Debridement	Healed	>0.2 ng	Unknown host type	Unknown host type	Unclassified	Marine	IMGVR	Ambiguous	Ambiguous
1647458	27A	0.345556	Venous	Pre-Debridement	Unhealed	>0.2 ng	Salmonella phage	Salmonella phage	Salmonella phage SEN22	Reference genome	NCBI	Defined	Defined
1000605314	33A	0.344266	Arterial	Pre-Debridement	Unhealed	>0.2 ng	Unknown host type	Unknown host type	Unclassified	Host-associated(human)	IMGVR	Ambiguous	Ambiguous
379329	22A	0.344205	Diabetic	Pre-Debridement	Unhealed	>0.2 ng	Stx2-converting phage	Stx2-converting phage	Stx2-converting phage 86	Reference genome	NCBI	Defined	Defined
1000142855	24A	0.343157	Diabetic	Pre-Debridement	Unhealed	>0.2 ng	Other phage	Other phage	Unclassified	Terrestrial(soil)	IMGVR	Ambiguous	Ambiguous
1000602168	24A	0.343157	Diabetic	Pre-Debridement	Unhealed	>0.2 ng	Prevotella phage	Prevotella phage	Prevotella phage 30	Host-associated(human)	IMGVR	Defined	Defined
1000190588	33A	0.338007	Arterial	Pre-Debridement	Unhealed	>0.2 ng	Other phage	Other phage	Unclassified	Freshwater	IMGVR	Ambiguous	Ambiguous
1000589203	40A	0.337135	Pressure	Pre-Debridement	Unhealed	>0.2 ng	Unknown host type	Unknown host type	Unclassified	Host-associated(human)	IMGVR	Ambiguous	Ambiguous
1000455104	21A	0.336751	Diabetic	Pre-Debridement	Healed	>0.2 ng	Other phage	Other phage	Unclassified	Marine	IMGVR	Ambiguous	Ambiguous
1000751266	24A	0.336428	Diabetic	Pre-Debridement	Unhealed	>0.2 ng	Enterobacter phage	Enterobacter phage	Enterobacter phage 34	Curated prophage	IMGVR	Defined	Defined
1000757883	24A	0.336428	Diabetic	Pre-Debridement	Unhealed	>0.2 ng	Salmonella phage	Salmonella phage	Salmonella phage 10	Curated prophage	IMGVR	Defined	Defined
1000757927	28A	0.335792	Venous	Pre-Debridement	Healed	>0.2 ng	Salmonella phage	Salmonella phage	Salmonella phage 13	Curated prophage	IMGVR	Defined	Defined
1000115470	30A	0.334109	Venous	Pre-Debridement	Healed	>0.2 ng	Unknown host type	Unknown host type	Unclassified	Marine	IMGVR	Ambiguous	Ambiguous
1000455104	35A	0.333687	Arterial	Pre-Debridement	Unhealed	>0.2 ng	Other phage	Other phage	Unclassified	Marine	IMGVR	Ambiguous	Ambiguous
1000348340	22A	0.33292	Diabetic	Pre-Debridement	Unhealed	>0.2 ng	Other phage	Other phage	P22likevirus	Engineered	IMGVR	Defined	Ambiguous
1000469166	22A	0.33292	Diabetic	Pre-Debridement	Unhealed	>0.2 ng	Other phage	Other phage	Unclassified	Marine	IMGVR	Ambiguous	Ambiguous
2006177	33A	0.331748	Arterial	Pre-Debridement	Unhealed	>0.2 ng	Pseudomonas phage	Pseudomonas phage	Pseudomonas virus LBL3	Reference genome	NCBI	Defined	Defined
1000749117	25A	0.33169	Diabetic	Pre-Debridement	Unhealed	>0.2 ng	Eubacterium phage	Eubacterium phage	Eubacterium phage 5	Curated prophage	IMGVR	Defined	Defined
1000292491	28A	0.330287	Venous	Pre-Debridement	Healed	>0.2 ng	Other phage	Other phage	Unclassified	Host-associated(plants)	IMGVR	Ambiguous	Ambiguous
1000605315	28A	0.330287	Venous	Pre-Debridement	Healed	>0.2 ng	Unknown host type	Unknown host type	Unclassified	Host-associated(human)	IMGVR	Ambiguous	Ambiguous
1000739801	24A	0.3297	Diabetic	Pre-Debridement	Unhealed	>0.2 ng	Unknown host type	Unknown host type	Unclassified	Unclassified	IMGVR	Ambiguous	Ambiguous
1000605315	37A	0.329619	Pressure	Pre-Debridement	Unhealed	>0.2 ng	Unknown host type	Unknown host type	Unclassified	Host-associated(human)	IMGVR	Ambiguous	Ambiguous
1000583756	22A	0.327277	Diabetic	Pre-Debridement	Unhealed	>0.2 ng	Aquisalimonas phage	Aquisalimonas phage	Aquisalimonas phage 1	Engineered	IMGVR	Defined	Defined
1000745100	22A	0.327277	Diabetic	Pre-Debridement	Unhealed	>0.2 ng	Unknown host type	Unknown host type	Unclassified	Unclassified	IMGVR	Ambiguous	Ambiguous
1000757927	22A	0.327277	Diabetic	Pre-Debridement	Unhealed	>0.2 ng	Salmonella phage	Salmonella phage	Salmonella phage 13	Curated prophage	IMGVR	Defined	Defined
1000008761	25A	0.327083	Diabetic	Pre-Debridement	Unhealed	>0.2 ng	Other virus	Other virus	Unclassified	Marine	IMGVR	Ambiguous	Ambiguous
1000573340	32A	0.32639	Arterial	Pre-Debridement	Unhealed	>0.2 ng	Other phage	Other phage	Unclassified	Freshwater	IMGVR	Ambiguous	Ambiguous
1000751269	28A	0.324783	Venous	Pre-Debridement	Healed	>0.2 ng	Enterobacter phage	Enterobacter phage	Enterobacter phage 35	Curated prophage	IMGVR	Defined	Defined
2560673	27A	0.324368	Venous	Pre-Debridement	Unhealed	>0.2 ng	Pseudomonas phage	Pseudomonas phage	Pseudomonas virus PA5	Reference genome	NCBI	Defined	Defined
1000705068	23A	0.323206	Diabetic	Pre-Debridement	Healed	>0.2 ng	Pseudomonas phage	Pseudomonas formosensis phage	Pseudomonas formosensis phage 4	Terrestrial(soil)	IMGVR	Defined	Defined
1000528358	24A	0.322971	Diabetic	Pre-Debridement	Unhealed	>0.2 ng	Other phage	Other phage	Unclassified	Engineered	IMGVR	Ambiguous	Ambiguous
1000722759	24A	0.322971	Diabetic	Pre-Debridement	Unhealed	>0.2 ng	Unknown host type	Unknown host type	Unclassified	Host-associated(other)	IMGVR	Ambiguous	Ambiguous
1000190588	25A	0.322477	Diabetic	Pre-Debridement	Unhealed	>0.2 ng	Other phage	Other phage	Unclassified	Freshwater	IMGVR	Ambiguous	Ambiguous
1000537835	30A	0.322176	Venous	Pre-Debridement	Healed	>0.2 ng	Other phage	Other phage	Unclassified	Aquatic(sediment)	IMGVR	Ambiguous	Ambiguous
1000001242	37A	0.321771	Pressure	Pre-Debridement	Unhealed	>0.2 ng	Unknown host type	Unknown host type	Unclassified	Host-associated(other)	IMGVR	Ambiguous	Ambiguous
1000745100	37A	0.321771	Pressure	Pre-Debridement	Unhealed	>0.2 ng	Unknown host type	Unknown host type	Unclassified	Unclassified	IMGVR	Ambiguous	Ambiguous
2006173	21A	0.321673	Diabetic	Pre-Debridement	Healed	>0.2 ng	Pseudomonas phage	Pseudomonas phage	Pseudomonas virus Ab28	Reference genome	NCBI	Defined	Defined
2006179	21A	0.321673	Diabetic	Pre-Debridement	Healed	>0.2 ng	Pseudomonas phage	Pseudomonas phage	Pseudomonas virus PB1	Reference genome	NCBI	Defined	Defined
1000348303	22A	0.321634	Diabetic	Pre-Debridement	Unhealed	>0.2 ng	Klebsiella phage	Klebsiella phage	Klebsiella phage 5	Engineered	IMGVR	Defined	Defined
1000369786	29A	0.319843	Venous	Pre-Debridement	Healed	>0.2 ng	Pseudomonas phage	Pseudomonas formosensis phage	Pseudomonas formosensis phage 2	Host-associated(human)	IMGVR	Defined	Defined
1000705068	28A	0.319278	Venous	Pre-Debridement	Healed	>0.2 ng	Pseudomonas phage	Pseudomonas formosensis phage	Pseudomonas formosensis phage 4	Terrestrial(soil)	IMGVR	Defined	Defined
1000756553	28A	0.319278	Venous	Pre-Debridement	Healed	>0.2 ng	Pseudomonas phage	Pseudomonas phage	Pseudomonas phage 6	Curated prophage	IMGVR	Defined	Defined
1124849	28A	0.319278	Venous	Pre-Debridement	Healed	>0.2 ng	Pseudomonas phage	Pseudomonas phage	Pseudomonas phage OBP	Reference genome	NCBI	Defined	Defined
1000094829	25A	0.31787	Diabetic	Pre-Debridement	Unhealed	>0.2 ng	Other phage	Other phage	Unclassified	Marine	IMGVR	Ambiguous	Ambiguous
1000471624	25A	0.31787	Diabetic	Pre-Debridement	Unhealed	>0.2 ng	Unknown host type	Unknown host type	Unclassified	Engineered	IMGVR	Ambiguous	Ambiguous
1000530252	22A	0.315991	Diabetic	Pre-Debridement	Unhealed	>0.2 ng	Other phage	Other phage	Hp1likevirus	Host-associated(other)	IMGVR	Defined	Ambiguous
1000588167	22A	0.315991	Diabetic	Pre-Debridement	Unhealed	>0.2 ng	Other phage	Other phage	Unclassified	Host-associated(other)	IMGVR	Ambiguous	Ambiguous
1000727752	36A	0.315691	Pressure	Pre-Debridement	Healed	>0.2 ng	Neisseria phage	Neisseria phage	Neisseria phage 29	Freshwater	IMGVR	Defined	Defined
1000455104	32A	0.314521	Arterial	Pre-Debridement	Unhealed	>0.2 ng	Other phage	Other phage	Unclassified	Marine	IMGVR	Ambiguous	Ambiguous
1000469166	25A	0.313263	Diabetic	Pre-Debridement	Unhealed	>0.2 ng	Other phage	Other phage	Unclassified	Marine	IMGVR	Ambiguous	Ambiguous
1000748652	33A	0.312969	Arterial	Pre-Debridement	Unhealed	>0.2 ng	Bacillus phage	Bacillus phage	Bacillus phage 17	Curated prophage	IMGVR	Defined	Defined
1000589203	21A	0.31162	Diabetic	Pre-Debridement	Healed	>0.2 ng	Unknown host type	Unknown host type	Unclassified	Host-associated(human)	IMGVR	Ambiguous	Ambiguous
1091556	27A	0.310708	Venous	Pre-Debridement	Unhealed	>0.2 ng	Pseudomonas phage	Pseudomonas phage	Pseudomonas virus LPB1	Reference genome	NCBI	Defined	Defined
1000504428	29A	0.309182	Venous	Pre-Debridement	Healed	>0.2 ng	Other phage	Other phage	Unclassified	Host-associated(other)	IMGVR	Ambiguous	Ambiguous
2560732	28A	0.308268	Venous	Pre-Debridement	Healed	>0.2 ng	Salmonella phage	Salmonella phage	Salmonella virus SJ46	Reference genome	NCBI	Defined	Defined
1000608374	29A	0.304917	Venous	Pre-Debridement	Healed	>0.2 ng	Neisseria phage	Neisseria phage	Neisseria phage 23	Host-associated(other)	IMGVR	Defined	Defined
1000275333	25A	0.304049	Diabetic	Pre-Debridement	Unhealed	>0.2 ng	Other phage	Other phage	Unclassified	Marine	IMGVR	Ambiguous	Ambiguous
1000583756	25A	0.304049	Diabetic	Pre-Debridement	Unhealed	>0.2 ng	Aquisalimonas phage	Aquisalimonas phage	Aquisalimonas phage 1	Engineered	IMGVR	Defined	Defined
1000573340	35A	0.303352	Arterial	Pre-Debridement	Unhealed	>0.2 ng	Other phage	Other phage	Unclassified	Freshwater	IMGVR	Ambiguous	Ambiguous
1000071541	24A	0.302786	Diabetic	Pre-Debridement	Unhealed	>0.2 ng	Enterobacter phage	Enterobacter phage	Enterobacter phage 2	Engineered	IMGVR	Defined	Defined
1000165076	28A	0.302763	Venous	Pre-Debridement	Healed	>0.2 ng	Neisseria phage	Neisseria phage	Neisseria phage 2	Host-associated(other)	IMGVR	Defined	Defined
1000583756	28A	0.302763	Venous	Pre-Debridement	Healed	>0.2 ng	Aquisalimonas phage	Aquisalimonas phage	Aquisalimonas phage 1	Engineered	IMGVR	Defined	Defined
1000745100	21A	0.301568	Diabetic	Pre-Debridement	Healed	>0.2 ng	Unknown host type	Unknown host type	Unclassified	Unclassified	IMGVR	Ambiguous	Ambiguous
1000748215	25A	0.299443	Diabetic	Pre-Debridement	Unhealed	>0.2 ng	Staphylococcus phage	Staphylococcus aureus phage	Staphylococcus aureus phage 4	Curated prophage	IMGVR	Defined	Defined
1000537835	22A	0.299063	Diabetic	Pre-Debridement	Unhealed	>0.2 ng	Other phage	Other phage	Unclassified	Aquatic(sediment)	IMGVR	Ambiguous	Ambiguous
2006177	30A	0.298312	Venous	Pre-Debridement	Healed	>0.2 ng	Pseudomonas phage	Pseudomonas phage	Pseudomonas virus LBL3	Reference genome	NCBI	Defined	Defined
1000487836	37A	0.298226	Pressure	Pre-Debridement	Unhealed	>0.2 ng	Other phage	Other phage	Unclassified	Host-associated(plants)	IMGVR	Ambiguous	Ambiguous
1000752409	40A	0.297803	Pressure	Pre-Debridement	Unhealed	>0.2 ng	Staphylococcus phage	Staphylococcus aureus phage	Staphylococcus aureus phage 9	Curated prophage	IMGVR	Defined	Defined
1000759364	28A	0.297259	Venous	Pre-Debridement	Healed	>0.2 ng	Mannheimia phage	Mannheimia phage	Mannheimia phage 2	Curated prophage	IMGVR	Defined	Defined
1000759302	34A	0.296315	Arterial	Pre-Debridement	Healed	>0.2 ng	Pseudomonas phage	Pseudomonas aeruginosa phage	Pseudomonas aeruginosa phage 37	Curated prophage	IMGVR	Defined	Defined
1000602285	24A	0.296057	Diabetic	Pre-Debridement	Unhealed	>0.2 ng	Other phage	Other phage	Unclassified	Host-associated(human)	IMGVR	Ambiguous	Ambiguous
1000648570	24A	0.296057	Diabetic	Pre-Debridement	Unhealed	>0.2 ng	Other phage	Other phage	Unclassified	Marine	IMGVR	Ambiguous	Ambiguous
1000047016	35A	0.295768	Arterial	Pre-Debridement	Unhealed	>0.2 ng	Unknown host type	Unknown host type	Unclassified	Marine	IMGVR	Ambiguous	Ambiguous
1000727752	25A	0.294836	Diabetic	Pre-Debridement	Unhealed	>0.2 ng	Neisseria phage	Neisseria phage	Neisseria phage 29	Freshwater	IMGVR	Defined	Defined
1000757451	25A	0.294836	Diabetic	Pre-Debridement	Unhealed	>0.2 ng	Klebsiella phage	Klebsiella phage	Klebsiella phage 30	Curated prophage	IMGVR	Defined	Defined
1000727752	33A	0.294191	Arterial	Pre-Debridement	Unhealed	>0.2 ng	Neisseria phage	Neisseria phage	Neisseria phage 29	Freshwater	IMGVR	Defined	Defined
1000008761	40A	0.292184	Pressure	Pre-Debridement	Unhealed	>0.2 ng	Other virus	Other virus	Unclassified	Marine	IMGVR	Ambiguous	Ambiguous
1000484438	28A	0.291754	Venous	Pre-Debridement	Healed	>0.2 ng	Other phage	Other phage	Unclassified	Marine	IMGVR	Ambiguous	Ambiguous
1225792	21A	0.291516	Diabetic	Pre-Debridement	Healed	>0.2 ng	Pseudomonas phage	Pseudomonas phage	Pseudomonas phage JBD25	Reference genome	NCBI	Defined	Defined
1000745100	34A	0.290141	Arterial	Pre-Debridement	Healed	>0.2 ng	Unknown host type	Unknown host type	Unclassified	Unclassified	IMGVR	Ambiguous	Ambiguous
2006173	33A	0.287932	Arterial	Pre-Debridement	Unhealed	>0.2 ng	Pseudomonas phage	Pseudomonas phage	Pseudomonas virus Ab28	Reference genome	NCBI	Defined	Defined
1000745100	30A	0.286379	Venous	Pre-Debridement	Healed	>0.2 ng	Unknown host type	Unknown host type	Unclassified	Unclassified	IMGVR	Ambiguous	Ambiguous
1000348303	28A	0.286249	Venous	Pre-Debridement	Healed	>0.2 ng	Klebsiella phage	Klebsiella phage	Klebsiella phage 5	Engineered	IMGVR	Defined	Defined
2560394	25A	0.285622	Diabetic	Pre-Debridement	Unhealed	>0.2 ng	Corynebacterium phage	Corynebacterium phage	Corynebacterium virus Darwin	Reference genome	NCBI	Defined	Defined
1000069610	34A	0.283968	Arterial	Pre-Debridement	Healed	>0.2 ng	Other virus	Other virus	Unclassified	Marine	IMGVR	Ambiguous	Ambiguous
1000537835	34A	0.283968	Arterial	Pre-Debridement	Healed	>0.2 ng	Other phage	Other phage	Unclassified	Aquatic(sediment)	IMGVR	Ambiguous	Ambiguous
1000069610	24A	0.2826	Diabetic	Pre-Debridement	Unhealed	>0.2 ng	Other virus	Other virus	Unclassified	Marine	IMGVR	Ambiguous	Ambiguous
1000760076	24A	0.2826	Diabetic	Pre-Debridement	Unhealed	>0.2 ng	Salmonella phage	Salmonella phage	Salmonella phage 28	Curated prophage	IMGVR	Defined	Defined
1000608374	36A	0.28246	Pressure	Pre-Debridement	Healed	>0.2 ng	Neisseria phage	Neisseria phage	Neisseria phage 23	Host-associated(other)	IMGVR	Defined	Defined
1000356646	28A	0.280744	Venous	Pre-Debridement	Healed	>0.2 ng	Ruminococcus phage	Ruminococcus phage	Ruminococcus phage 6	Host-associated(human)	IMGVR	Defined	Defined
1000608374	28A	0.280744	Venous	Pre-Debridement	Healed	>0.2 ng	Neisseria phage	Neisseria phage	Neisseria phage 23	Host-associated(other)	IMGVR	Defined	Defined
2006179	30A	0.280413	Venous	Pre-Debridement	Healed	>0.2 ng	Pseudomonas phage	Pseudomonas phage	Pseudomonas virus PB1	Reference genome	NCBI	Defined	Defined
1000275333	23A	0.280112	Diabetic	Pre-Debridement	Healed	>0.2 ng	Other phage	Other phage	Unclassified	Marine	IMGVR	Ambiguous	Ambiguous
1000069610	22A	0.276492	Diabetic	Pre-Debridement	Unhealed	>0.2 ng	Other virus	Other virus	Unclassified	Marine	IMGVR	Ambiguous	Ambiguous
1000275333	22A	0.276492	Diabetic	Pre-Debridement	Unhealed	>0.2 ng	Other phage	Other phage	Unclassified	Marine	IMGVR	Ambiguous	Ambiguous
1000760076	22A	0.276492	Diabetic	Pre-Debridement	Unhealed	>0.2 ng	Salmonella phage	Salmonella phage	Salmonella phage 28	Curated prophage	IMGVR	Defined	Defined
1000085873	21A	0.276437	Diabetic	Pre-Debridement	Healed	>0.2 ng	Other phage	Other phage	Unclassified	Freshwater	IMGVR	Ambiguous	Ambiguous
1000484438	25A	0.276409	Diabetic	Pre-Debridement	Unhealed	>0.2 ng	Other phage	Other phage	Unclassified	Marine	IMGVR	Ambiguous	Ambiguous
1000504241	24A	0.275871	Diabetic	Pre-Debridement	Unhealed	>0.2 ng	Other phage	Other phage	Unclassified	Host-associated(other)	IMGVR	Ambiguous	Ambiguous
1000528545	24A	0.275871	Diabetic	Pre-Debridement	Unhealed	>0.2 ng	Other phage	Other phage	Unclassified	Engineered	IMGVR	Ambiguous	Ambiguous
1000142855	28A	0.275239	Venous	Pre-Debridement	Healed	>0.2 ng	Other phage	Other phage	Unclassified	Terrestrial(soil)	IMGVR	Ambiguous	Ambiguous
1000533528	28A	0.275239	Venous	Pre-Debridement	Healed	>0.2 ng	Other phage	Other phage	Unclassified	Host-associated(other)	IMGVR	Ambiguous	Ambiguous
1000752409	28A	0.275239	Venous	Pre-Debridement	Healed	>0.2 ng	Staphylococcus phage	Staphylococcus aureus phage	Staphylococcus aureus phage 9	Curated prophage	IMGVR	Defined	Defined
1000069610	37A	0.274682	Pressure	Pre-Debridement	Unhealed	>0.2 ng	Other virus	Other virus	Unclassified	Marine	IMGVR	Ambiguous	Ambiguous
2006177	32A	0.272981	Arterial	Pre-Debridement	Unhealed	>0.2 ng	Pseudomonas phage	Pseudomonas phage	Pseudomonas virus LBL3	Reference genome	NCBI	Defined	Defined
1000375276	29A	0.272933	Venous	Pre-Debridement	Healed	>0.2 ng	Salinivirga phage	Salinivirga phage	Salinivirga phage 1	Freshwater	IMGVR	Defined	Defined
1000716044	36A	0.271887	Pressure	Pre-Debridement	Healed	>0.2 ng	Lactobacillus phage	Lactobacillus phage	Lactobacillus phage 5	Engineered	IMGVR	Defined	Defined
1000757398	21A	0.271411	Diabetic	Pre-Debridement	Healed	>0.2 ng	Klebsiella phage	Klebsiella phage	Klebsiella phage 29	Curated prophage	IMGVR	Defined	Defined
1000759906	21A	0.271411	Diabetic	Pre-Debridement	Healed	>0.2 ng	Salmonella phage	Salmonella phage	Salmonella phage 26	Curated prophage	IMGVR	Defined	Defined
1000750928	26A	0.270931	Venous	Pre-Debridement	Unhealed	>0.2 ng	Yersinia phage	Yersinia phage	Yersinia phage 4	Unclassified	IMGVR	Defined	Defined
1000582339	29A	0.2708	Venous	Pre-Debridement	Healed	>0.2 ng	Other phage	Other phage	Unclassified	Engineered	IMGVR	Ambiguous	Ambiguous
1197952	36A	0.270376	Pressure	Pre-Debridement	Healed	>0.2 ng	Staphylococcus phage	Staphylococcus phage	Staphylococcus virus IPLA5	Reference genome	NCBI	Defined	Defined
1000069610	40A	0.269708	Pressure	Pre-Debridement	Unhealed	>0.2 ng	Other virus	Other virus	Unclassified	Marine	IMGVR	Ambiguous	Ambiguous
1000754407	33A	0.269154	Arterial	Pre-Debridement	Unhealed	>0.2 ng	Salmonella phage	Salmonella phage	Salmonella phage 3	Curated prophage	IMGVR	Defined	Defined
1000069610	30A	0.26848	Venous	Pre-Debridement	Healed	>0.2 ng	Other virus	Other virus	Unclassified	Marine	IMGVR	Ambiguous	Ambiguous
2006172	27A	0.267496	Venous	Pre-Debridement	Unhealed	>0.2 ng	Pseudomonas phage	Pseudomonas phage	Pseudomonas virus KPP12	Reference genome	NCBI	Defined	Defined
1000132826	25A	0.267195	Diabetic	Pre-Debridement	Unhealed	>0.2 ng	Other virus	Other virus	Unclassified	Freshwater	IMGVR	Ambiguous	Ambiguous
1000752409	25A	0.267195	Diabetic	Pre-Debridement	Unhealed	>0.2 ng	Staphylococcus phage	Staphylococcus aureus phage	Staphylococcus aureus phage 9	Curated prophage	IMGVR	Defined	Defined
1000069610	39A	0.266845	Pressure	Pre-Debridement	Unhealed	>0.2 ng	Other virus	Other virus	Unclassified	Marine	IMGVR	Ambiguous	Ambiguous
1000356646	37A	0.266834	Pressure	Pre-Debridement	Unhealed	>0.2 ng	Ruminococcus phage	Ruminococcus phage	Ruminococcus phage 6	Host-associated(human)	IMGVR	Defined	Defined
1000001242	38A	0.266752	Pressure	Pre-Debridement	Healed	>0.2 ng	Unknown host type	Unknown host type	Unclassified	Host-associated(other)	IMGVR	Ambiguous	Ambiguous
1000605314	38A	0.266752	Pressure	Pre-Debridement	Healed	>0.2 ng	Unknown host type	Unknown host type	Unclassified	Host-associated(human)	IMGVR	Ambiguous	Ambiguous
563769	38A	0.266752	Pressure	Pre-Debridement	Healed	>0.2 ng	Stx2-converting phage	Stx2-converting phage	Stx2-converting phage 1717	Reference genome	NCBI	Defined	Defined
1000122390	22A	0.265207	Diabetic	Pre-Debridement	Unhealed	>0.2 ng	Other phage	Other phage	Unclassified	Host-associated(plants)	IMGVR	Ambiguous	Ambiguous
1000528358	22A	0.265207	Diabetic	Pre-Debridement	Unhealed	>0.2 ng	Other phage	Other phage	Unclassified	Engineered	IMGVR	Ambiguous	Ambiguous
1000528450	26A	0.264323	Venous	Pre-Debridement	Unhealed	>0.2 ng	Pseudomonas phage	Pseudomonas oleovorans phage	Pseudomonas oleovorans phage 1	Engineered	IMGVR	Defined	Defined
1000085873	28A	0.26423	Venous	Pre-Debridement	Healed	>0.2 ng	Other phage	Other phage	Unclassified	Freshwater	IMGVR	Ambiguous	Ambiguous
2006177	28A	0.26423	Venous	Pre-Debridement	Healed	>0.2 ng	Pseudomonas phage	Pseudomonas phage	Pseudomonas virus LBL3	Reference genome	NCBI	Defined	Defined
1000752679	25A	0.262588	Diabetic	Pre-Debridement	Unhealed	>0.2 ng	Staphylococcus phage	Staphylococcus aureus phage	Staphylococcus aureus phage 16	Curated prophage	IMGVR	Defined	Defined
445516	25A	0.262588	Diabetic	Pre-Debridement	Unhealed	>0.2 ng	Staphylococcus phage	Staphylococcus phage	Staphylococcus phage tp310-2	Reference genome	NCBI	Defined	Defined
1000257232	24A	0.262414	Diabetic	Pre-Debridement	Unhealed	>0.2 ng	Other phage	Other phage	Unclassified	Host-associated(plants)	IMGVR	Ambiguous	Ambiguous
1000752208	29A	0.262271	Venous	Pre-Debridement	Healed	>0.2 ng	Bartonella phage	Bartonella phage	Bartonella phage 3	Curated prophage	IMGVR	Defined	Defined
2560669	27A	0.260666	Venous	Pre-Debridement	Unhealed	>0.2 ng	Pseudomonas phage	Pseudomonas phage	Pseudomonas virus NH4	Reference genome	NCBI	Defined	Defined
1000751269	22A	0.259564	Diabetic	Pre-Debridement	Unhealed	>0.2 ng	Enterobacter phage	Enterobacter phage	Enterobacter phage 35	Curated prophage	IMGVR	Defined	Defined
1000275333	28A	0.258725	Venous	Pre-Debridement	Healed	>0.2 ng	Other phage	Other phage	Unclassified	Marine	IMGVR	Ambiguous	Ambiguous
2006173	28A	0.258725	Venous	Pre-Debridement	Healed	>0.2 ng	Pseudomonas phage	Pseudomonas phage	Pseudomonas virus Ab28	Reference genome	NCBI	Defined	Defined
1922246	23A	0.258565	Diabetic	Pre-Debridement	Healed	>0.2 ng	Staphylococcus phage	Staphylococcus phage	Staphylococcus virus Sextaec	Reference genome	NCBI	Defined	Defined
2006173	23A	0.258565	Diabetic	Pre-Debridement	Healed	>0.2 ng	Pseudomonas phage	Pseudomonas phage	Pseudomonas virus Ab28	Reference genome	NCBI	Defined	Defined
1000705068	40A	0.258471	Pressure	Pre-Debridement	Unhealed	>0.2 ng	Pseudomonas phage	Pseudomonas formosensis phage	Pseudomonas formosensis phage 4	Terrestrial(soil)	IMGVR	Defined	Defined
1000752208	40A	0.258471	Pressure	Pre-Debridement	Unhealed	>0.2 ng	Bartonella phage	Bartonella phage	Bartonella phage 3	Curated prophage	IMGVR	Defined	Defined
1000292491	25A	0.257981	Diabetic	Pre-Debridement	Unhealed	>0.2 ng	Other phage	Other phage	Unclassified	Host-associated(plants)	IMGVR	Ambiguous	Ambiguous
1000599475	35A	0.257849	Arterial	Pre-Debridement	Unhealed	>0.2 ng	Unknown host type	Unknown host type	Unclassified	Host-associated(human)	IMGVR	Ambiguous	Ambiguous
1000518269	36A	0.256782	Pressure	Pre-Debridement	Healed	>0.2 ng	Unknown host type	Unknown host type	Unclassified	Host-associated(other)	IMGVR	Ambiguous	Ambiguous
1000750928	33A	0.256635	Arterial	Pre-Debridement	Unhealed	>0.2 ng	Yersinia phage	Yersinia phage	Yersinia phage 4	Unclassified	IMGVR	Defined	Defined
1225792	33A	0.256635	Arterial	Pre-Debridement	Unhealed	>0.2 ng	Pseudomonas phage	Pseudomonas phage	Pseudomonas phage JBD25	Reference genome	NCBI	Defined	Defined
1000605314	21A	0.256333	Diabetic	Pre-Debridement	Healed	>0.2 ng	Unknown host type	Unknown host type	Unclassified	Host-associated(human)	IMGVR	Ambiguous	Ambiguous
1000758039	29A	0.255874	Venous	Pre-Debridement	Healed	>0.2 ng	Salmonella phage	Salmonella phage	Salmonella phage 19	Curated prophage	IMGVR	Defined	Defined
1000292449	24A	0.255686	Diabetic	Pre-Debridement	Unhealed	>0.2 ng	Gammaproteobacteria phage	Gammaproteobacteria phage	Gammaproteobacteria Hp1likevirus	Host-associated(plants)	IMGVR	Defined	Defined
1000367007	24A	0.255686	Diabetic	Pre-Debridement	Unhealed	>0.2 ng	Neisseria phage	Neisseria phage	Neisseria phage 10	Host-associated(human)	IMGVR	Defined	Defined
1000533528	24A	0.255686	Diabetic	Pre-Debridement	Unhealed	>0.2 ng	Other phage	Other phage	Unclassified	Host-associated(other)	IMGVR	Ambiguous	Ambiguous
1000606835	24A	0.255686	Diabetic	Pre-Debridement	Unhealed	>0.2 ng	Grimontella phage	Grimontella phage	Grimontella phage 2	Host-associated(human)	IMGVR	Defined	Defined
1000757948	24A	0.255686	Diabetic	Pre-Debridement	Unhealed	>0.2 ng	Salmonella phage	Salmonella phage	Salmonella phage 16	Curated prophage	IMGVR	Defined	Defined
1000348303	25A	0.253374	Diabetic	Pre-Debridement	Unhealed	>0.2 ng	Klebsiella phage	Klebsiella phage	Klebsiella phage 5	Engineered	IMGVR	Defined	Defined
1000754407	27A	0.251326	Venous	Pre-Debridement	Unhealed	>0.2 ng	Salmonella phage	Salmonella phage	Salmonella phage 3	Curated prophage	IMGVR	Defined	Defined
1000537835	21A	0.251307	Diabetic	Pre-Debridement	Healed	>0.2 ng	Other phage	Other phage	Unclassified	Aquatic(sediment)	IMGVR	Ambiguous	Ambiguous
1000748429	21A	0.251307	Diabetic	Pre-Debridement	Healed	>0.2 ng	Bacillus phage	Bacillus phage	Bacillus phage 13	Curated prophage	IMGVR	Defined	Defined
2560678	21A	0.251307	Diabetic	Pre-Debridement	Healed	>0.2 ng	Pseudomonas phage	Pseudomonas phage	Pseudomonas virus PS44	Reference genome	NCBI	Defined	Defined
2006175	26A	0.251107	Venous	Pre-Debridement	Unhealed	>0.2 ng	Pseudomonas phage	Pseudomonas phage	Pseudomonas virus F8	Reference genome	NCBI	Defined	Defined
1000537835	33A	0.250376	Arterial	Pre-Debridement	Unhealed	>0.2 ng	Other phage	Other phage	Unclassified	Aquatic(sediment)	IMGVR	Ambiguous	Ambiguous
1000539947	24A	0.248957	Diabetic	Pre-Debridement	Unhealed	>0.2 ng	Other phage	Other phage	Unclassified	Engineered	IMGVR	Ambiguous	Ambiguous
1000561005	24A	0.248957	Diabetic	Pre-Debridement	Unhealed	>0.2 ng	Kosakonia phage	Kosakonia phage	Kosakonia Hp1likevirus	Host-associated(other)	IMGVR	Defined	Defined
1000620893	24A	0.248957	Diabetic	Pre-Debridement	Unhealed	>0.2 ng	Other phage	Other phage	Unclassified	Marine	IMGVR	Ambiguous	Ambiguous
1000684560	24A	0.248957	Diabetic	Pre-Debridement	Unhealed	>0.2 ng	Other phage	Other phage	Unclassified	Host-associated(human)	IMGVR	Ambiguous	Ambiguous
1000757425	24A	0.248957	Diabetic	Pre-Debridement	Unhealed	>0.2 ng	Other gammaproteobacteria phage	Other gammaproteobacteria phage	Other gammaproteobacteria phage 2	Curated prophage	IMGVR	Defined	Ambiguous
1000756196	25A	0.248768	Diabetic	Pre-Debridement	Unhealed	>0.2 ng	Salmonella phage	Salmonella phage	Salmonella phage 5	Curated prophage	IMGVR	Defined	Defined
1000047016	22A	0.248279	Diabetic	Pre-Debridement	Unhealed	>0.2 ng	Unknown host type	Unknown host type	Unclassified	Marine	IMGVR	Ambiguous	Ambiguous
1000750617	28A	0.247716	Venous	Pre-Debridement	Healed	>0.2 ng	Yokenella phage	Yokenella phage	Yokenella phage 1	Curated prophage	IMGVR	Defined	Defined
1000047016	38A	0.245412	Pressure	Pre-Debridement	Healed	>0.2 ng	Unknown host type	Unknown host type	Unclassified	Marine	IMGVR	Ambiguous	Ambiguous
1000528450	38A	0.245412	Pressure	Pre-Debridement	Healed	>0.2 ng	Pseudomonas phage	Pseudomonas oleovorans phage	Pseudomonas oleovorans phage 1	Engineered	IMGVR	Defined	Defined
1000484438	26A	0.244499	Venous	Pre-Debridement	Unhealed	>0.2 ng	Other phage	Other phage	Unclassified	Marine	IMGVR	Ambiguous	Ambiguous
1000348340	25A	0.244161	Diabetic	Pre-Debridement	Unhealed	>0.2 ng	Other phage	Other phage	P22likevirus	Engineered	IMGVR	Defined	Ambiguous
1000455104	33A	0.244116	Arterial	Pre-Debridement	Unhealed	>0.2 ng	Other phage	Other phage	Unclassified	Marine	IMGVR	Ambiguous	Ambiguous
1969841	27A	0.24352	Venous	Pre-Debridement	Unhealed	>0.2 ng	Proteus phage	Proteus phage	Proteus phage VB_PmiS-Isfahan	Reference genome	NCBI	Defined	Defined
1000749117	37A	0.24329	Pressure	Pre-Debridement	Unhealed	>0.2 ng	Eubacterium phage	Eubacterium phage	Eubacterium phage 5	Curated prophage	IMGVR	Defined	Defined
1000754407	37A	0.24329	Pressure	Pre-Debridement	Unhealed	>0.2 ng	Salmonella phage	Salmonella phage	Salmonella phage 3	Curated prophage	IMGVR	Defined	Defined
1000001242	22A	0.242636	Diabetic	Pre-Debridement	Unhealed	>0.2 ng	Unknown host type	Unknown host type	Unclassified	Host-associated(other)	IMGVR	Ambiguous	Ambiguous
1000047830	24A	0.242229	Diabetic	Pre-Debridement	Unhealed	>0.2 ng	Unknown host type	Unknown host type	Unclassified	Terrestrial(soil)	IMGVR	Ambiguous	Ambiguous
1000455104	24A	0.242229	Diabetic	Pre-Debridement	Unhealed	>0.2 ng	Other phage	Other phage	Unclassified	Marine	IMGVR	Ambiguous	Ambiguous
1000530809	24A	0.242229	Diabetic	Pre-Debridement	Unhealed	>0.2 ng	Other phage	Other phage	Unclassified	Engineered	IMGVR	Ambiguous	Ambiguous
1225792	24A	0.242229	Diabetic	Pre-Debridement	Unhealed	>0.2 ng	Pseudomonas phage	Pseudomonas phage	Pseudomonas phage JBD25	Reference genome	NCBI	Defined	Defined
1000524061	28A	0.242211	Venous	Pre-Debridement	Healed	>0.2 ng	Klebsiella phage	Klebsiella phage	Klebsiella phage 6	Engineered	IMGVR	Defined	Defined
1000748918	28A	0.242211	Venous	Pre-Debridement	Healed	>0.2 ng	Staphylococcus phage	Staphylococcus haemolyticus phage	Staphylococcus haemolyticus phage 1	Curated prophage	IMGVR	Defined	Defined
1000455104	40A	0.241614	Pressure	Pre-Debridement	Unhealed	>0.2 ng	Other phage	Other phage	Unclassified	Marine	IMGVR	Ambiguous	Ambiguous
1000455104	26A	0.237891	Venous	Pre-Debridement	Unhealed	>0.2 ng	Other phage	Other phage	Unclassified	Marine	IMGVR	Ambiguous	Ambiguous
1000573340	23A	0.237018	Diabetic	Pre-Debridement	Healed	>0.2 ng	Other phage	Other phage	Unclassified	Freshwater	IMGVR	Ambiguous	Ambiguous
1647458	23A	0.237018	Diabetic	Pre-Debridement	Healed	>0.2 ng	Salmonella phage	Salmonella phage	Salmonella phage SEN22	Reference genome	NCBI	Defined	Defined
2006169	23A	0.237018	Diabetic	Pre-Debridement	Healed	>0.2 ng	Pseudomonas phage	Pseudomonas phage	Pseudomonas virus DL60	Reference genome	NCBI	Defined	Defined
1000085873	40A	0.235995	Pressure	Pre-Debridement	Unhealed	>0.2 ng	Other phage	Other phage	Unclassified	Freshwater	IMGVR	Ambiguous	Ambiguous
1000605284	40A	0.235995	Pressure	Pre-Debridement	Unhealed	>0.2 ng	Unknown host type	Unknown host type	Unclassified	Host-associated(human)	IMGVR	Ambiguous	Ambiguous
1000703369	36A	0.235635	Pressure	Pre-Debridement	Healed	>0.2 ng	Other phage	Other phage	Unclassified	Host-associated(human)	IMGVR	Ambiguous	Ambiguous
1000190588	24A	0.2355	Diabetic	Pre-Debridement	Unhealed	>0.2 ng	Other phage	Other phage	Unclassified	Freshwater	IMGVR	Ambiguous	Ambiguous
1000595561	24A	0.2355	Diabetic	Pre-Debridement	Unhealed	>0.2 ng	Methylomonas phage	Methylomonas phage	Methylomonas Hp1likevirus	Freshwater	IMGVR	Defined	Defined
1000600907	24A	0.2355	Diabetic	Pre-Debridement	Unhealed	>0.2 ng	Unknown host type	Unknown host type	Unclassified	Host-associated(human)	IMGVR	Ambiguous	Ambiguous
1000646426	24A	0.2355	Diabetic	Pre-Debridement	Unhealed	>0.2 ng	Other phage	Other phage	Unclassified	Non-marine_Saline_and_Alkaline	IMGVR	Ambiguous	Ambiguous
1000750617	24A	0.2355	Diabetic	Pre-Debridement	Unhealed	>0.2 ng	Yokenella phage	Yokenella phage	Yokenella phage 1	Curated prophage	IMGVR	Defined	Defined
1000751260	24A	0.2355	Diabetic	Pre-Debridement	Unhealed	>0.2 ng	Enterobacter phage	Enterobacter phage	Enterobacter phage 33	Curated prophage	IMGVR	Defined	Defined
2006179	24A	0.2355	Diabetic	Pre-Debridement	Unhealed	>0.2 ng	Pseudomonas phage	Pseudomonas phage	Pseudomonas virus PB1	Reference genome	NCBI	Defined	Defined
1000745100	33A	0.231597	Arterial	Pre-Debridement	Unhealed	>0.2 ng	Unknown host type	Unknown host type	Unclassified	Unclassified	IMGVR	Ambiguous	Ambiguous
1000069610	32A	0.23144	Arterial	Pre-Debridement	Unhealed	>0.2 ng	Other virus	Other virus	Unclassified	Marine	IMGVR	Ambiguous	Ambiguous
1000646426	26A	0.231283	Venous	Pre-Debridement	Unhealed	>0.2 ng	Other phage	Other phage	Unclassified	Non-marine_Saline_and_Alkaline	IMGVR	Ambiguous	Ambiguous
1000047016	25A	0.23034	Diabetic	Pre-Debridement	Unhealed	>0.2 ng	Unknown host type	Unknown host type	Unclassified	Marine	IMGVR	Ambiguous	Ambiguous
977801	27A	0.229302	Venous	Pre-Debridement	Unhealed	>0.2 ng	Enterococcus phage	Enterococcus phage	Enterococcus phage EF62phi	Reference genome	NCBI	Defined	Defined
1000524882	24A	0.228771	Diabetic	Pre-Debridement	Unhealed	>0.2 ng	Other phage	Other phage	Unclassified	Aquatic(sediment)	IMGVR	Ambiguous	Ambiguous
1000565691	24A	0.228771	Diabetic	Pre-Debridement	Unhealed	>0.2 ng	Other phage	Other phage	Unclassified	Freshwater	IMGVR	Ambiguous	Ambiguous
1000757713	24A	0.228771	Diabetic	Pre-Debridement	Unhealed	>0.2 ng	Salmonella phage	Salmonella phage	Salmonella phage 8	Curated prophage	IMGVR	Defined	Defined
1000573340	34A	0.228409	Arterial	Pre-Debridement	Healed	>0.2 ng	Other phage	Other phage	Unclassified	Freshwater	IMGVR	Ambiguous	Ambiguous
1000750928	21A	0.226176	Diabetic	Pre-Debridement	Healed	>0.2 ng	Yersinia phage	Yersinia phage	Yersinia phage 4	Unclassified	IMGVR	Defined	Defined
1000540894	29A	0.226022	Venous	Pre-Debridement	Healed	>0.2 ng	Streptococcus phage	Streptococcus phage	Streptococcus phage 130	Engineered	IMGVR	Defined	Defined
1000085873	25A	0.225734	Diabetic	Pre-Debridement	Unhealed	>0.2 ng	Other phage	Other phage	Unclassified	Freshwater	IMGVR	Ambiguous	Ambiguous
1000184280	25A	0.225734	Diabetic	Pre-Debridement	Unhealed	>0.2 ng	Unknown host type	Unknown host type	Unclassified	Engineered	IMGVR	Ambiguous	Ambiguous
1000540970	25A	0.225734	Diabetic	Pre-Debridement	Unhealed	>0.2 ng	Other phage	Other phage	Unclassified	Engineered	IMGVR	Ambiguous	Ambiguous
1000752679	33A	0.225338	Arterial	Pre-Debridement	Unhealed	>0.2 ng	Staphylococcus phage	Staphylococcus aureus phage	Staphylococcus aureus phage 16	Curated prophage	IMGVR	Defined	Defined
445517	33A	0.225338	Arterial	Pre-Debridement	Unhealed	>0.2 ng	Staphylococcus phage	Staphylococcus phage	Staphylococcus phage tp310-3	Reference genome	NCBI	Defined	Defined
1000487836	40A	0.224757	Pressure	Pre-Debridement	Unhealed	>0.2 ng	Other phage	Other phage	Unclassified	Host-associated(plants)	IMGVR	Ambiguous	Ambiguous
1000573340	38A	0.224072	Pressure	Pre-Debridement	Healed	>0.2 ng	Other phage	Other phage	Unclassified	Freshwater	IMGVR	Ambiguous	Ambiguous
1000757398	27A	0.222054	Venous	Pre-Debridement	Unhealed	>0.2 ng	Klebsiella phage	Klebsiella phage	Klebsiella phage 29	Curated prophage	IMGVR	Defined	Defined
1000471624	24A	0.222043	Diabetic	Pre-Debridement	Unhealed	>0.2 ng	Unknown host type	Unknown host type	Unclassified	Engineered	IMGVR	Ambiguous	Ambiguous
1000529173	24A	0.222043	Diabetic	Pre-Debridement	Unhealed	>0.2 ng	Other phage	Other phage	Unclassified	Engineered	IMGVR	Ambiguous	Ambiguous
1000745100	24A	0.222043	Diabetic	Pre-Debridement	Unhealed	>0.2 ng	Unknown host type	Unknown host type	Unclassified	Unclassified	IMGVR	Ambiguous	Ambiguous
1000758041	29A	0.221758	Venous	Pre-Debridement	Healed	>0.2 ng	Salmonella phage	Salmonella phage	Salmonella phage 20	Curated prophage	IMGVR	Defined	Defined
1000122390	28A	0.220192	Venous	Pre-Debridement	Healed	>0.2 ng	Other phage	Other phage	Unclassified	Host-associated(plants)	IMGVR	Ambiguous	Ambiguous
1000132826	22A	0.220065	Diabetic	Pre-Debridement	Unhealed	>0.2 ng	Other virus	Other virus	Unclassified	Freshwater	IMGVR	Ambiguous	Ambiguous
2560678	33A	0.219079	Arterial	Pre-Debridement	Unhealed	>0.2 ng	Pseudomonas phage	Pseudomonas phage	Pseudomonas virus PS44	Reference genome	NCBI	Defined	Defined
1000599475	25A	0.21652	Diabetic	Pre-Debridement	Unhealed	>0.2 ng	Unknown host type	Unknown host type	Unclassified	Host-associated(human)	IMGVR	Ambiguous	Ambiguous
1000749294	23A	0.215471	Diabetic	Pre-Debridement	Healed	>0.2 ng	Campylobacter phage	Campylobacter phage	Campylobacter phage 8	Curated prophage	IMGVR	Defined	Defined
1000757398	23A	0.215471	Diabetic	Pre-Debridement	Healed	>0.2 ng	Klebsiella phage	Klebsiella phage	Klebsiella phage 29	Curated prophage	IMGVR	Defined	Defined
2560664	23A	0.215471	Diabetic	Pre-Debridement	Healed	>0.2 ng	Pseudomonas phage	Pseudomonas phage	Pseudomonas virus JD18	Reference genome	NCBI	Defined	Defined
2560678	23A	0.215471	Diabetic	Pre-Debridement	Healed	>0.2 ng	Pseudomonas phage	Pseudomonas phage	Pseudomonas virus PS44	Reference genome	NCBI	Defined	Defined
1000757398	29A	0.215361	Venous	Pre-Debridement	Healed	>0.2 ng	Klebsiella phage	Klebsiella phage	Klebsiella phage 29	Curated prophage	IMGVR	Defined	Defined
1000099929	24A	0.215314	Diabetic	Pre-Debridement	Unhealed	>0.2 ng	Other phage	Other phage	Unclassified	Host-associated(plants)	IMGVR	Ambiguous	Ambiguous
1000165076	24A	0.215314	Diabetic	Pre-Debridement	Unhealed	>0.2 ng	Neisseria phage	Neisseria phage	Neisseria phage 2	Host-associated(other)	IMGVR	Defined	Defined
1000222309	24A	0.215314	Diabetic	Pre-Debridement	Unhealed	>0.2 ng	Unknown host type	Unknown host type	Unclassified	Marine	IMGVR	Ambiguous	Ambiguous
1000528030	24A	0.215314	Diabetic	Pre-Debridement	Unhealed	>0.2 ng	Klebsiella phage	Klebsiella phage	Klebsiella phage 8	Engineered	IMGVR	Defined	Defined
1000752208	24A	0.215314	Diabetic	Pre-Debridement	Unhealed	>0.2 ng	Bartonella phage	Bartonella phage	Bartonella phage 3	Curated prophage	IMGVR	Defined	Defined
1000504241	28A	0.214687	Venous	Pre-Debridement	Healed	>0.2 ng	Other phage	Other phage	Unclassified	Host-associated(other)	IMGVR	Ambiguous	Ambiguous
1000544028	28A	0.214687	Venous	Pre-Debridement	Healed	>0.2 ng	Other phage	Other phage	Unclassified	Terrestrial(soil)	IMGVR	Ambiguous	Ambiguous
2006179	28A	0.214687	Venous	Pre-Debridement	Healed	>0.2 ng	Pseudomonas phage	Pseudomonas phage	Pseudomonas virus PB1	Reference genome	NCBI	Defined	Defined
2006179	32A	0.213637	Arterial	Pre-Debridement	Unhealed	>0.2 ng	Pseudomonas phage	Pseudomonas phage	Pseudomonas virus PB1	Reference genome	NCBI	Defined	Defined
1647458	29A	0.213229	Venous	Pre-Debridement	Healed	>0.2 ng	Salmonella phage	Salmonella phage	Salmonella phage SEN22	Reference genome	NCBI	Defined	Defined
1000356646	33A	0.212819	Arterial	Pre-Debridement	Unhealed	>0.2 ng	Ruminococcus phage	Ruminococcus phage	Ruminococcus phage 6	Host-associated(human)	IMGVR	Defined	Defined
1000752989	33A	0.212819	Arterial	Pre-Debridement	Unhealed	>0.2 ng	Staphylococcus phage	Staphylococcus aureus phage	Staphylococcus aureus phage 23	Curated prophage	IMGVR	Defined	Defined
1000529817	25A	0.211913	Diabetic	Pre-Debridement	Unhealed	>0.2 ng	Atlantibacter phage	Atlantibacter phage	Atlantibacter phage 2	Engineered	IMGVR	Defined	Defined
1000759906	26A	0.211458	Venous	Pre-Debridement	Unhealed	>0.2 ng	Salmonella phage	Salmonella phage	Salmonella phage 26	Curated prophage	IMGVR	Defined	Defined
1000759364	21A	0.211098	Diabetic	Pre-Debridement	Healed	>0.2 ng	Mannheimia phage	Mannheimia phage	Mannheimia phage 2	Curated prophage	IMGVR	Defined	Defined
1000748652	29A	0.211096	Venous	Pre-Debridement	Healed	>0.2 ng	Bacillus phage	Bacillus phage	Bacillus phage 17	Curated prophage	IMGVR	Defined	Defined
1000356646	34A	0.209889	Arterial	Pre-Debridement	Healed	>0.2 ng	Ruminococcus phage	Ruminococcus phage	Ruminococcus phage 6	Host-associated(human)	IMGVR	Defined	Defined
1000529817	22A	0.20878	Diabetic	Pre-Debridement	Unhealed	>0.2 ng	Atlantibacter phage	Atlantibacter phage	Atlantibacter phage 2	Engineered	IMGVR	Defined	Defined
1000540970	22A	0.20878	Diabetic	Pre-Debridement	Unhealed	>0.2 ng	Other phage	Other phage	Unclassified	Engineered	IMGVR	Ambiguous	Ambiguous
1000072058	24A	0.208586	Diabetic	Pre-Debridement	Unhealed	>0.2 ng	Other phage	Other phage	Unclassified	Engineered	IMGVR	Ambiguous	Ambiguous
1000299229	24A	0.208586	Diabetic	Pre-Debridement	Unhealed	>0.2 ng	Veillonella phage	Veillonella phage	Veillonella phage 13	Host-associated(human)	IMGVR	Defined	Defined
1000588988	24A	0.208586	Diabetic	Pre-Debridement	Unhealed	>0.2 ng	Other phage	Other phage	Unclassified	Engineered	IMGVR	Ambiguous	Ambiguous
1000504428	27A	0.207417	Venous	Pre-Debridement	Unhealed	>0.2 ng	Other phage	Other phage	Unclassified	Host-associated(other)	IMGVR	Ambiguous	Ambiguous
1000356646	25A	0.207306	Diabetic	Pre-Debridement	Unhealed	>0.2 ng	Ruminococcus phage	Ruminococcus phage	Ruminococcus phage 6	Host-associated(human)	IMGVR	Defined	Defined
563769	37A	0.20405	Pressure	Pre-Debridement	Unhealed	>0.2 ng	Stx2-converting phage	Stx2-converting phage	Stx2-converting phage 1717	Reference genome	NCBI	Defined	Defined
1000094829	28A	0.203677	Venous	Pre-Debridement	Healed	>0.2 ng	Other phage	Other phage	Unclassified	Marine	IMGVR	Ambiguous	Ambiguous
1000099929	28A	0.203677	Venous	Pre-Debridement	Healed	>0.2 ng	Other phage	Other phage	Unclassified	Host-associated(plants)	IMGVR	Ambiguous	Ambiguous
1000760076	28A	0.203677	Venous	Pre-Debridement	Healed	>0.2 ng	Salmonella phage	Salmonella phage	Salmonella phage 28	Curated prophage	IMGVR	Defined	Defined
2006169	28A	0.203677	Venous	Pre-Debridement	Healed	>0.2 ng	Pseudomonas phage	Pseudomonas phage	Pseudomonas virus DL60	Reference genome	NCBI	Defined	Defined
1000184280	22A	0.203137	Diabetic	Pre-Debridement	Unhealed	>0.2 ng	Unknown host type	Unknown host type	Unclassified	Engineered	IMGVR	Ambiguous	Ambiguous
1000748429	30A	0.202852	Venous	Pre-Debridement	Healed	>0.2 ng	Bacillus phage	Bacillus phage	Bacillus phage 13	Curated prophage	IMGVR	Defined	Defined
1000085873	24A	0.201857	Diabetic	Pre-Debridement	Unhealed	>0.2 ng	Other phage	Other phage	Unclassified	Freshwater	IMGVR	Ambiguous	Ambiguous
1000094829	24A	0.201857	Diabetic	Pre-Debridement	Unhealed	>0.2 ng	Other phage	Other phage	Unclassified	Marine	IMGVR	Ambiguous	Ambiguous
1000713626	24A	0.201857	Diabetic	Pre-Debridement	Unhealed	>0.2 ng	Unknown host type	Unknown host type	Unclassified	Marine	IMGVR	Ambiguous	Ambiguous
1000754595	24A	0.201857	Diabetic	Pre-Debridement	Unhealed	>0.2 ng	Mannheimia phage	Mannheimia phage	Mannheimia phage 1	Curated prophage	IMGVR	Defined	Defined
1000749117	21A	0.201045	Diabetic	Pre-Debridement	Healed	>0.2 ng	Eubacterium phage	Eubacterium phage	Eubacterium phage 5	Curated prophage	IMGVR	Defined	Defined
1000751011	27A	0.201005	Venous	Pre-Debridement	Unhealed	>0.2 ng	Pseudomonas phage	Pseudomonas aeruginosa inovirus	Pseudomonas aeruginosa inovirus 9	Curated prophage	IMGVR	Defined	Defined
1000001242	33A	0.2003	Arterial	Pre-Debridement	Unhealed	>0.2 ng	Unknown host type	Unknown host type	Unclassified	Host-associated(other)	IMGVR	Ambiguous	Ambiguous
1000599475	33A	0.2003	Arterial	Pre-Debridement	Unhealed	>0.2 ng	Unknown host type	Unknown host type	Unclassified	Host-associated(human)	IMGVR	Ambiguous	Ambiguous
2006175	29A	0.198303	Venous	Pre-Debridement	Healed	>0.2 ng	Pseudomonas phage	Pseudomonas phage	Pseudomonas virus F8	Reference genome	NCBI	Defined	Defined
2006177	26A	0.198242	Venous	Pre-Debridement	Unhealed	>0.2 ng	Pseudomonas phage	Pseudomonas phage	Pseudomonas virus LBL3	Reference genome	NCBI	Defined	Defined
1000115470	28A	0.198172	Venous	Pre-Debridement	Healed	>0.2 ng	Unknown host type	Unknown host type	Unclassified	Marine	IMGVR	Ambiguous	Ambiguous
1000069610	25A	0.198093	Diabetic	Pre-Debridement	Unhealed	>0.2 ng	Other virus	Other virus	Unclassified	Marine	IMGVR	Ambiguous	Ambiguous
1000750524	25A	0.198093	Diabetic	Pre-Debridement	Unhealed	>0.2 ng	Providencia phage	Providencia phage	Providencia phage 1	Curated prophage	IMGVR	Defined	Defined
1000459518	36A	0.197873	Pressure	Pre-Debridement	Healed	>0.2 ng	Unknown host type	Unknown host type	Unclassified	Marine	IMGVR	Ambiguous	Ambiguous
2560667	27A	0.197799	Venous	Pre-Debridement	Unhealed	>0.2 ng	Pseudomonas phage	Pseudomonas phage	Pseudomonas virus KTN6	Reference genome	NCBI	Defined	Defined
929814	34A	0.197543	Arterial	Pre-Debridement	Healed	>0.2 ng	Salmonella phage	Salmonella phage	Salmonella phage RE-2010	Reference genome	NCBI	Defined	Defined
1000071541	22A	0.197495	Diabetic	Pre-Debridement	Unhealed	>0.2 ng	Enterobacter phage	Enterobacter phage	Enterobacter phage 2	Engineered	IMGVR	Defined	Defined
1000752679	35A	0.197179	Arterial	Pre-Debridement	Unhealed	>0.2 ng	Staphylococcus phage	Staphylococcus aureus phage	Staphylococcus aureus phage 16	Curated prophage	IMGVR	Defined	Defined
1000573340	30A	0.196886	Venous	Pre-Debridement	Healed	>0.2 ng	Other phage	Other phage	Unclassified	Freshwater	IMGVR	Ambiguous	Ambiguous
1000752409	36A	0.196363	Pressure	Pre-Debridement	Healed	>0.2 ng	Staphylococcus phage	Staphylococcus aureus phage	Staphylococcus aureus phage 9	Curated prophage	IMGVR	Defined	Defined
1000122967	24A	0.195129	Diabetic	Pre-Debridement	Unhealed	>0.2 ng	Other phage	Other phage	Unclassified	Host-associated(plants)	IMGVR	Ambiguous	Ambiguous
1000601325	24A	0.195129	Diabetic	Pre-Debridement	Unhealed	>0.2 ng	Other phage	Other phage	Unclassified	Freshwater	IMGVR	Ambiguous	Ambiguous
1000165076	33A	0.194041	Arterial	Pre-Debridement	Unhealed	>0.2 ng	Neisseria phage	Neisseria phage	Neisseria phage 2	Host-associated(other)	IMGVR	Defined	Defined
2006169	33A	0.194041	Arterial	Pre-Debridement	Unhealed	>0.2 ng	Pseudomonas phage	Pseudomonas phage	Pseudomonas virus DL60	Reference genome	NCBI	Defined	Defined
445516	33A	0.194041	Arterial	Pre-Debridement	Unhealed	>0.2 ng	Staphylococcus phage	Staphylococcus phage	Staphylococcus phage tp310-2	Reference genome	NCBI	Defined	Defined
399185	29A	0.194038	Venous	Pre-Debridement	Healed	>0.2 ng	Staphylococcus phage	Staphylococcus phage	Staphylococcus virus PH15	Reference genome	NCBI	Defined	Defined
1000001242	23A	0.193924	Diabetic	Pre-Debridement	Healed	>0.2 ng	Unknown host type	Unknown host type	Unclassified	Host-associated(other)	IMGVR	Ambiguous	Ambiguous
1000524061	25A	0.193486	Diabetic	Pre-Debridement	Unhealed	>0.2 ng	Klebsiella phage	Klebsiella phage	Klebsiella phage 6	Engineered	IMGVR	Defined	Defined
1000757927	25A	0.193486	Diabetic	Pre-Debridement	Unhealed	>0.2 ng	Salmonella phage	Salmonella phage	Salmonella phage 13	Curated prophage	IMGVR	Defined	Defined
1000539947	28A	0.192668	Venous	Pre-Debridement	Healed	>0.2 ng	Other phage	Other phage	Unclassified	Engineered	IMGVR	Ambiguous	Ambiguous
1000646426	28A	0.192668	Venous	Pre-Debridement	Healed	>0.2 ng	Other phage	Other phage	Unclassified	Non-marine_Saline_and_Alkaline	IMGVR	Ambiguous	Ambiguous
1000739801	28A	0.192668	Venous	Pre-Debridement	Healed	>0.2 ng	Unknown host type	Unknown host type	Unclassified	Unclassified	IMGVR	Ambiguous	Ambiguous
1000094829	22A	0.191852	Diabetic	Pre-Debridement	Unhealed	>0.2 ng	Other phage	Other phage	Unclassified	Marine	IMGVR	Ambiguous	Ambiguous
1000522904	22A	0.191852	Diabetic	Pre-Debridement	Unhealed	>0.2 ng	Pseudomonas phage	Pseudomonas broad phage	Pseudomonas broad phage 5	Engineered	IMGVR	Defined	Defined
1000602168	22A	0.191852	Diabetic	Pre-Debridement	Unhealed	>0.2 ng	Prevotella phage	Prevotella phage	Prevotella phage 30	Host-associated(human)	IMGVR	Defined	Defined
1000209571	34A	0.19137	Arterial	Pre-Debridement	Healed	>0.2 ng	Other phage	Other phage	Unclassified	Host-associated(human)	IMGVR	Ambiguous	Ambiguous
1000583782	40A	0.191043	Pressure	Pre-Debridement	Unhealed	>0.2 ng	Pseudomonas phage	Pseudomonas broad phage	Pseudomonas broad phage 32	Engineered	IMGVR	Defined	Defined
1000760047	40A	0.191043	Pressure	Pre-Debridement	Unhealed	>0.2 ng	Vibrio phage	Vibrio phage	Vibrio phage 9	Curated prophage	IMGVR	Defined	Defined
563769	40A	0.191043	Pressure	Pre-Debridement	Unhealed	>0.2 ng	Stx2-converting phage	Stx2-converting phage	Stx2-converting phage 1717	Reference genome	NCBI	Defined	Defined
1000758041	27A	0.190272	Venous	Pre-Debridement	Unhealed	>0.2 ng	Salmonella phage	Salmonella phage	Salmonella phage 20	Curated prophage	IMGVR	Defined	Defined
1000754407	32A	0.1899	Arterial	Pre-Debridement	Unhealed	>0.2 ng	Salmonella phage	Salmonella phage	Salmonella phage 3	Curated prophage	IMGVR	Defined	Defined
1000588167	25A	0.188879	Diabetic	Pre-Debridement	Unhealed	>0.2 ng	Other phage	Other phage	Unclassified	Host-associated(other)	IMGVR	Ambiguous	Ambiguous
1000008761	24A	0.1884	Diabetic	Pre-Debridement	Unhealed	>0.2 ng	Other virus	Other virus	Unclassified	Marine	IMGVR	Ambiguous	Ambiguous
1000072627	24A	0.1884	Diabetic	Pre-Debridement	Unhealed	>0.2 ng	Other phage	Other phage	Unclassified	Host-associated(other)	IMGVR	Ambiguous	Ambiguous
1000741011	24A	0.1884	Diabetic	Pre-Debridement	Unhealed	>0.2 ng	Unknown host type	Unknown host type	Unclassified	Unclassified	IMGVR	Ambiguous	Ambiguous
1000069610	33A	0.187782	Arterial	Pre-Debridement	Unhealed	>0.2 ng	Other virus	Other virus	Unclassified	Marine	IMGVR	Ambiguous	Ambiguous
1000528671	28A	0.187163	Venous	Pre-Debridement	Healed	>0.2 ng	Other phage	Other phage	Unclassified	Engineered	IMGVR	Ambiguous	Ambiguous
1000605314	28A	0.187163	Venous	Pre-Debridement	Healed	>0.2 ng	Unknown host type	Unknown host type	Unclassified	Host-associated(human)	IMGVR	Ambiguous	Ambiguous
1000648570	28A	0.187163	Venous	Pre-Debridement	Healed	>0.2 ng	Other phage	Other phage	Unclassified	Marine	IMGVR	Ambiguous	Ambiguous
1000741011	28A	0.187163	Venous	Pre-Debridement	Healed	>0.2 ng	Unknown host type	Unknown host type	Unclassified	Unclassified	IMGVR	Ambiguous	Ambiguous
2006179	22A	0.186209	Diabetic	Pre-Debridement	Unhealed	>0.2 ng	Pseudomonas phage	Pseudomonas phage	Pseudomonas virus PB1	Reference genome	NCBI	Defined	Defined
1000760047	27A	0.185672	Venous	Pre-Debridement	Unhealed	>0.2 ng	Vibrio phage	Vibrio phage	Vibrio phage 9	Curated prophage	IMGVR	Defined	Defined
1000047016	40A	0.185425	Pressure	Pre-Debridement	Unhealed	>0.2 ng	Unknown host type	Unknown host type	Unclassified	Marine	IMGVR	Ambiguous	Ambiguous
1000504428	40A	0.185425	Pressure	Pre-Debridement	Unhealed	>0.2 ng	Other phage	Other phage	Unclassified	Host-associated(other)	IMGVR	Ambiguous	Ambiguous
1000600907	40A	0.185425	Pressure	Pre-Debridement	Unhealed	>0.2 ng	Unknown host type	Unknown host type	Unclassified	Host-associated(human)	IMGVR	Ambiguous	Ambiguous
1000727752	34A	0.185197	Arterial	Pre-Debridement	Healed	>0.2 ng	Neisseria phage	Neisseria phage	Neisseria phage 29	Freshwater	IMGVR	Defined	Defined
1000756553	34A	0.185197	Arterial	Pre-Debridement	Healed	>0.2 ng	Pseudomonas phage	Pseudomonas phage	Pseudomonas phage 6	Curated prophage	IMGVR	Defined	Defined
563769	34A	0.185197	Arterial	Pre-Debridement	Healed	>0.2 ng	Stx2-converting phage	Stx2-converting phage	Stx2-converting phage 1717	Reference genome	NCBI	Defined	Defined
2006169	30A	0.184953	Venous	Pre-Debridement	Healed	>0.2 ng	Pseudomonas phage	Pseudomonas phage	Pseudomonas virus DL60	Reference genome	NCBI	Defined	Defined
1000487836	35A	0.182011	Arterial	Pre-Debridement	Unhealed	>0.2 ng	Other phage	Other phage	Unclassified	Host-associated(plants)	IMGVR	Ambiguous	Ambiguous
1000218354	39A	0.181939	Pressure	Pre-Debridement	Unhealed	>0.2 ng	Other phage	Other phage	Unclassified	Host-associated(human)	IMGVR	Ambiguous	Ambiguous
1000759400	24A	0.181671	Diabetic	Pre-Debridement	Unhealed	>0.2 ng	Salmonella phage	Salmonella phage	Salmonella phage 22	Curated prophage	IMGVR	Defined	Defined
1000705068	33A	0.181522	Arterial	Pre-Debridement	Unhealed	>0.2 ng	Pseudomonas phage	Pseudomonas formosensis phage	Pseudomonas formosensis phage 4	Terrestrial(soil)	IMGVR	Defined	Defined
360398	33A	0.181522	Arterial	Pre-Debridement	Unhealed	>0.2 ng	Staphylococcus phage	Staphylococcus phage	Staphylococcus virus 108PVL	Reference genome	NCBI	Defined	Defined
1000752679	38A	0.181391	Pressure	Pre-Debridement	Healed	>0.2 ng	Staphylococcus phage	Staphylococcus aureus phage	Staphylococcus aureus phage 16	Curated prophage	IMGVR	Defined	Defined
1000560998	22A	0.180567	Diabetic	Pre-Debridement	Unhealed	>0.2 ng	Other phage	Other phage	Unclassified	Host-associated(other)	IMGVR	Ambiguous	Ambiguous
1000605314	22A	0.180567	Diabetic	Pre-Debridement	Unhealed	>0.2 ng	Unknown host type	Unknown host type	Unclassified	Host-associated(human)	IMGVR	Ambiguous	Ambiguous
1000757948	22A	0.180567	Diabetic	Pre-Debridement	Unhealed	>0.2 ng	Salmonella phage	Salmonella phage	Salmonella phage 16	Curated prophage	IMGVR	Defined	Defined
1647458	37A	0.180505	Pressure	Pre-Debridement	Unhealed	>0.2 ng	Salmonella phage	Salmonella phage	Salmonella phage SEN22	Reference genome	NCBI	Defined	Defined
1000455104	25A	0.179666	Diabetic	Pre-Debridement	Unhealed	>0.2 ng	Other phage	Other phage	Unclassified	Marine	IMGVR	Ambiguous	Ambiguous
1000589203	25A	0.179666	Diabetic	Pre-Debridement	Unhealed	>0.2 ng	Unknown host type	Unknown host type	Unclassified	Host-associated(human)	IMGVR	Ambiguous	Ambiguous
1000748429	29A	0.179112	Venous	Pre-Debridement	Healed	>0.2 ng	Bacillus phage	Bacillus phage	Bacillus phage 13	Curated prophage	IMGVR	Defined	Defined
2006173	30A	0.178987	Venous	Pre-Debridement	Healed	>0.2 ng	Pseudomonas phage	Pseudomonas phage	Pseudomonas virus Ab28	Reference genome	NCBI	Defined	Defined
1000716044	26A	0.178418	Venous	Pre-Debridement	Unhealed	>0.2 ng	Lactobacillus phage	Lactobacillus phage	Lactobacillus phage 5	Engineered	IMGVR	Defined	Defined
1000605315	29A	0.17698	Venous	Pre-Debridement	Healed	>0.2 ng	Unknown host type	Unknown host type	Unclassified	Host-associated(human)	IMGVR	Ambiguous	Ambiguous
1000155099	28A	0.176153	Venous	Pre-Debridement	Healed	>0.2 ng	Other phage	Other phage	Unclassified	Host-associated(plants)	IMGVR	Ambiguous	Ambiguous
2560678	28A	0.176153	Venous	Pre-Debridement	Healed	>0.2 ng	Pseudomonas phage	Pseudomonas phage	Pseudomonas virus PS44	Reference genome	NCBI	Defined	Defined
1000356646	21A	0.175915	Diabetic	Pre-Debridement	Healed	>0.2 ng	Ruminococcus phage	Ruminococcus phage	Ruminococcus phage 6	Host-associated(human)	IMGVR	Defined	Defined
360398	25A	0.175059	Diabetic	Pre-Debridement	Unhealed	>0.2 ng	Staphylococcus phage	Staphylococcus phage	Staphylococcus virus 108PVL	Reference genome	NCBI	Defined	Defined
1000418092	22A	0.174924	Diabetic	Pre-Debridement	Unhealed	>0.2 ng	Other phage	Other phage	Unclassified	Freshwater	IMGVR	Ambiguous	Ambiguous
1000115470	40A	0.174187	Pressure	Pre-Debridement	Unhealed	>0.2 ng	Unknown host type	Unknown host type	Unclassified	Marine	IMGVR	Ambiguous	Ambiguous
1000750992	27A	0.173405	Venous	Pre-Debridement	Unhealed	>0.2 ng	Pseudomonas phage	Pseudomonas aeruginosa inovirus	Pseudomonas aeruginosa inovirus 2	Curated prophage	IMGVR	Defined	Defined
1000748215	30A	0.173021	Venous	Pre-Debridement	Healed	>0.2 ng	Staphylococcus phage	Staphylococcus aureus phage	Staphylococcus aureus phage 4	Curated prophage	IMGVR	Defined	Defined
1000085873	29A	0.172715	Venous	Pre-Debridement	Healed	>0.2 ng	Other phage	Other phage	Unclassified	Freshwater	IMGVR	Ambiguous	Ambiguous
1000216220	37A	0.172657	Pressure	Pre-Debridement	Unhealed	>0.2 ng	Other phage	Other phage	Unclassified	Host-associated(human)	IMGVR	Ambiguous	Ambiguous
1000455104	37A	0.172657	Pressure	Pre-Debridement	Unhealed	>0.2 ng	Other phage	Other phage	Unclassified	Marine	IMGVR	Ambiguous	Ambiguous
1000727752	37A	0.172657	Pressure	Pre-Debridement	Unhealed	>0.2 ng	Neisseria phage	Neisseria phage	Neisseria phage 29	Freshwater	IMGVR	Defined	Defined
1000759364	37A	0.172657	Pressure	Pre-Debridement	Unhealed	>0.2 ng	Mannheimia phage	Mannheimia phage	Mannheimia phage 2	Curated prophage	IMGVR	Defined	Defined
1000487836	23A	0.172377	Diabetic	Pre-Debridement	Healed	>0.2 ng	Other phage	Other phage	Unclassified	Host-associated(plants)	IMGVR	Ambiguous	Ambiguous
1000537835	23A	0.172377	Diabetic	Pre-Debridement	Healed	>0.2 ng	Other phage	Other phage	Unclassified	Aquatic(sediment)	IMGVR	Ambiguous	Ambiguous
1000758041	23A	0.172377	Diabetic	Pre-Debridement	Healed	>0.2 ng	Salmonella phage	Salmonella phage	Salmonella phage 20	Curated prophage	IMGVR	Defined	Defined
1922247	23A	0.172377	Diabetic	Pre-Debridement	Healed	>0.2 ng	Staphylococcus phage	Staphylococcus phage	Staphylococcus virus SEP9	Reference genome	NCBI	Defined	Defined
1000275333	26A	0.17181	Venous	Pre-Debridement	Unhealed	>0.2 ng	Other phage	Other phage	Unclassified	Marine	IMGVR	Ambiguous	Ambiguous
2006173	26A	0.17181	Venous	Pre-Debridement	Unhealed	>0.2 ng	Pseudomonas phage	Pseudomonas phage	Pseudomonas virus Ab28	Reference genome	NCBI	Defined	Defined
1000754407	21A	0.170889	Diabetic	Pre-Debridement	Healed	>0.2 ng	Salmonella phage	Salmonella phage	Salmonella phage 3	Curated prophage	IMGVR	Defined	Defined
1000340527	28A	0.170648	Venous	Pre-Debridement	Healed	>0.2 ng	Cardiobacterium phage	Cardiobacterium phage	Cardiobacterium phage 2	Host-associated(human)	IMGVR	Defined	Defined
1000434633	28A	0.170648	Venous	Pre-Debridement	Healed	>0.2 ng	Other phage	Other phage	Mulikevirus	Host-associated(human)	IMGVR	Defined	Ambiguous
1000759889	28A	0.170648	Venous	Pre-Debridement	Healed	>0.2 ng	Pseudomonas phage	Pseudomonas aeruginosa phage	Pseudomonas aeruginosa phage 43	Curated prophage	IMGVR	Defined	Defined
1000530252	29A	0.170583	Venous	Pre-Debridement	Healed	>0.2 ng	Other phage	Other phage	Hp1likevirus	Host-associated(other)	IMGVR	Defined	Ambiguous
1000537835	25A	0.170452	Diabetic	Pre-Debridement	Unhealed	>0.2 ng	Other phage	Other phage	Unclassified	Aquatic(sediment)	IMGVR	Ambiguous	Ambiguous
2006179	39A	0.16981	Pressure	Pre-Debridement	Unhealed	>0.2 ng	Pseudomonas phage	Pseudomonas phage	Pseudomonas virus PB1	Reference genome	NCBI	Defined	Defined
1000539947	22A	0.169281	Diabetic	Pre-Debridement	Unhealed	>0.2 ng	Other phage	Other phage	Unclassified	Engineered	IMGVR	Ambiguous	Ambiguous
1000597084	22A	0.169281	Diabetic	Pre-Debridement	Unhealed	>0.2 ng	Other phage	Other phage	Unclassified	Host-associated(human)	IMGVR	Ambiguous	Ambiguous
1000602285	22A	0.169281	Diabetic	Pre-Debridement	Unhealed	>0.2 ng	Other phage	Other phage	Unclassified	Host-associated(human)	IMGVR	Ambiguous	Ambiguous
1000759889	22A	0.169281	Diabetic	Pre-Debridement	Unhealed	>0.2 ng	Pseudomonas phage	Pseudomonas aeruginosa phage	Pseudomonas aeruginosa phage 43	Curated prophage	IMGVR	Defined	Defined
929814	40A	0.168568	Pressure	Pre-Debridement	Unhealed	>0.2 ng	Salmonella phage	Salmonella phage	Salmonella phage RE-2010	Reference genome	NCBI	Defined	Defined
1000142855	29A	0.168451	Venous	Pre-Debridement	Healed	>0.2 ng	Other phage	Other phage	Unclassified	Terrestrial(soil)	IMGVR	Ambiguous	Ambiguous
1000377918	24A	0.168214	Diabetic	Pre-Debridement	Unhealed	>0.2 ng	Fusobacterium phage	Fusobacterium phage	Fusobacterium phage 38	Host-associated(human)	IMGVR	Defined	Defined
399185	36A	0.167664	Pressure	Pre-Debridement	Healed	>0.2 ng	Staphylococcus phage	Staphylococcus phage	Staphylococcus virus PH15	Reference genome	NCBI	Defined	Defined
1000295836	29A	0.166318	Venous	Pre-Debridement	Healed	>0.2 ng	Other phage	Other phage	Unclassified	Host-associated(human)	IMGVR	Ambiguous	Ambiguous
1000757398	32A	0.166162	Arterial	Pre-Debridement	Unhealed	>0.2 ng	Klebsiella phage	Klebsiella phage	Klebsiella phage 29	Curated prophage	IMGVR	Defined	Defined
1000099929	25A	0.165845	Diabetic	Pre-Debridement	Unhealed	>0.2 ng	Other phage	Other phage	Unclassified	Host-associated(plants)	IMGVR	Ambiguous	Ambiguous
1000748652	25A	0.165845	Diabetic	Pre-Debridement	Unhealed	>0.2 ng	Bacillus phage	Bacillus phage	Bacillus phage 17	Curated prophage	IMGVR	Defined	Defined
1000750896	25A	0.165845	Diabetic	Pre-Debridement	Unhealed	>0.2 ng	Erwinia phage	Erwinia phage	Erwinia phage 1	Curated prophage	IMGVR	Defined	Defined
1000756196	26A	0.165202	Venous	Pre-Debridement	Unhealed	>0.2 ng	Salmonella phage	Salmonella phage	Salmonella phage 5	Curated prophage	IMGVR	Defined	Defined
1000528358	28A	0.165144	Venous	Pre-Debridement	Healed	>0.2 ng	Other phage	Other phage	Unclassified	Engineered	IMGVR	Ambiguous	Ambiguous
1000573340	28A	0.165144	Venous	Pre-Debridement	Healed	>0.2 ng	Other phage	Other phage	Unclassified	Freshwater	IMGVR	Ambiguous	Ambiguous
1000602168	37A	0.164809	Pressure	Pre-Debridement	Unhealed	>0.2 ng	Prevotella phage	Prevotella phage	Prevotella phage 30	Host-associated(human)	IMGVR	Defined	Defined
1000751035	37A	0.164809	Pressure	Pre-Debridement	Unhealed	>0.2 ng	Pseudomonas phage	Pseudomonas aeruginosa phage	Pseudomonas aeruginosa phage 14	Curated prophage	IMGVR	Defined	Defined
1000757398	37A	0.164809	Pressure	Pre-Debridement	Unhealed	>0.2 ng	Klebsiella phage	Klebsiella phage	Klebsiella phage 29	Curated prophage	IMGVR	Defined	Defined
1000588957	29A	0.164186	Venous	Pre-Debridement	Healed	>0.2 ng	Proteus phage	Proteus phage	Proteus phage 2	Engineered	IMGVR	Defined	Defined
1000600907	29A	0.164186	Venous	Pre-Debridement	Healed	>0.2 ng	Unknown host type	Unknown host type	Unclassified	Host-associated(human)	IMGVR	Ambiguous	Ambiguous
1000504241	22A	0.163638	Diabetic	Pre-Debridement	Unhealed	>0.2 ng	Other phage	Other phage	Unclassified	Host-associated(other)	IMGVR	Ambiguous	Ambiguous
1000739801	22A	0.163638	Diabetic	Pre-Debridement	Unhealed	>0.2 ng	Unknown host type	Unknown host type	Unclassified	Unclassified	IMGVR	Ambiguous	Ambiguous
2006175	22A	0.163638	Diabetic	Pre-Debridement	Unhealed	>0.2 ng	Pseudomonas phage	Pseudomonas phage	Pseudomonas virus F8	Reference genome	NCBI	Defined	Defined
1000218354	40A	0.162949	Pressure	Pre-Debridement	Unhealed	>0.2 ng	Other phage	Other phage	Unclassified	Host-associated(human)	IMGVR	Ambiguous	Ambiguous
1000377918	29A	0.162054	Venous	Pre-Debridement	Healed	>0.2 ng	Fusobacterium phage	Fusobacterium phage	Fusobacterium phage 38	Host-associated(human)	IMGVR	Defined	Defined
1000155493	24A	0.161486	Diabetic	Pre-Debridement	Unhealed	>0.2 ng	Other phage	Other phage	Unclassified	Host-associated(plants)	IMGVR	Ambiguous	Ambiguous
1000333612	24A	0.161486	Diabetic	Pre-Debridement	Unhealed	>0.2 ng	Other virus	Other virus	Unclassified	Marine	IMGVR	Ambiguous	Ambiguous
1000487836	24A	0.161486	Diabetic	Pre-Debridement	Unhealed	>0.2 ng	Other phage	Other phage	Unclassified	Host-associated(plants)	IMGVR	Ambiguous	Ambiguous
1000597070	24A	0.161486	Diabetic	Pre-Debridement	Unhealed	>0.2 ng	Other phage	Other phage	Unclassified	Host-associated(human)	IMGVR	Ambiguous	Ambiguous
1000605284	24A	0.161486	Diabetic	Pre-Debridement	Unhealed	>0.2 ng	Unknown host type	Unknown host type	Unclassified	Host-associated(human)	IMGVR	Ambiguous	Ambiguous
1000608622	24A	0.161486	Diabetic	Pre-Debridement	Unhealed	>0.2 ng	Other phage	Other phage	Unclassified	Host-associated(other)	IMGVR	Ambiguous	Ambiguous
1000759341	24A	0.161486	Diabetic	Pre-Debridement	Unhealed	>0.2 ng	Mannheimia phage	Mannheimia phage	Mannheimia Mulikevirus	Curated prophage	IMGVR	Defined	Defined
1000595561	25A	0.161238	Diabetic	Pre-Debridement	Unhealed	>0.2 ng	Methylomonas phage	Methylomonas phage	Methylomonas Hp1likevirus	Freshwater	IMGVR	Defined	Defined
1000605314	25A	0.161238	Diabetic	Pre-Debridement	Unhealed	>0.2 ng	Unknown host type	Unknown host type	Unclassified	Host-associated(human)	IMGVR	Ambiguous	Ambiguous
1000752595	25A	0.161238	Diabetic	Pre-Debridement	Unhealed	>0.2 ng	Staphylococcus phage	Staphylococcus aureus phage	Staphylococcus aureus phage 12	Curated prophage	IMGVR	Defined	Defined
2006173	32A	0.160228	Arterial	Pre-Debridement	Unhealed	>0.2 ng	Pseudomonas phage	Pseudomonas phage	Pseudomonas virus Ab28	Reference genome	NCBI	Defined	Defined
1000069610	28A	0.159639	Venous	Pre-Debridement	Healed	>0.2 ng	Other virus	Other virus	Unclassified	Marine	IMGVR	Ambiguous	Ambiguous
1000184280	28A	0.159639	Venous	Pre-Debridement	Healed	>0.2 ng	Unknown host type	Unknown host type	Unclassified	Engineered	IMGVR	Ambiguous	Ambiguous
1000757713	28A	0.159639	Venous	Pre-Debridement	Healed	>0.2 ng	Salmonella phage	Salmonella phage	Salmonella phage 8	Curated prophage	IMGVR	Defined	Defined
1000537835	26A	0.158594	Venous	Pre-Debridement	Unhealed	>0.2 ng	Other phage	Other phage	Unclassified	Aquatic(sediment)	IMGVR	Ambiguous	Ambiguous
2006179	26A	0.158594	Venous	Pre-Debridement	Unhealed	>0.2 ng	Pseudomonas phage	Pseudomonas phage	Pseudomonas virus PB1	Reference genome	NCBI	Defined	Defined
1000099929	22A	0.157996	Diabetic	Pre-Debridement	Unhealed	>0.2 ng	Other phage	Other phage	Unclassified	Host-associated(plants)	IMGVR	Ambiguous	Ambiguous
1000530809	22A	0.157996	Diabetic	Pre-Debridement	Unhealed	>0.2 ng	Other phage	Other phage	Unclassified	Engineered	IMGVR	Ambiguous	Ambiguous
1124849	29A	0.157789	Venous	Pre-Debridement	Healed	>0.2 ng	Pseudomonas phage	Pseudomonas phage	Pseudomonas phage OBP	Reference genome	NCBI	Defined	Defined
1000528450	39A	0.157681	Pressure	Pre-Debridement	Unhealed	>0.2 ng	Pseudomonas phage	Pseudomonas oleovorans phage	Pseudomonas oleovorans phage 1	Engineered	IMGVR	Defined	Defined
1000469166	27A	0.157375	Venous	Pre-Debridement	Unhealed	>0.2 ng	Other phage	Other phage	Unclassified	Marine	IMGVR	Ambiguous	Ambiguous
1000528450	37A	0.156961	Pressure	Pre-Debridement	Unhealed	>0.2 ng	Pseudomonas phage	Pseudomonas oleovorans phage	Pseudomonas oleovorans phage 1	Engineered	IMGVR	Defined	Defined
1000753431	37A	0.156961	Pressure	Pre-Debridement	Unhealed	>0.2 ng	Streptococcus phage	Streptococcus phage	Streptococcus phage 26	Curated prophage	IMGVR	Defined	Defined
1000001242	25A	0.156632	Diabetic	Pre-Debridement	Unhealed	>0.2 ng	Unknown host type	Unknown host type	Unclassified	Host-associated(other)	IMGVR	Ambiguous	Ambiguous
1000165076	25A	0.156632	Diabetic	Pre-Debridement	Unhealed	>0.2 ng	Neisseria phage	Neisseria phage	Neisseria phage 2	Host-associated(other)	IMGVR	Defined	Defined
1000751269	25A	0.156632	Diabetic	Pre-Debridement	Unhealed	>0.2 ng	Enterobacter phage	Enterobacter phage	Enterobacter phage 35	Curated prophage	IMGVR	Defined	Defined
2006169	21A	0.15581	Diabetic	Pre-Debridement	Healed	>0.2 ng	Pseudomonas phage	Pseudomonas phage	Pseudomonas virus DL60	Reference genome	NCBI	Defined	Defined
1000540894	27A	0.155702	Venous	Pre-Debridement	Unhealed	>0.2 ng	Streptococcus phage	Streptococcus phage	Streptococcus phage 130	Engineered	IMGVR	Defined	Defined
1000736342	29A	0.155657	Venous	Pre-Debridement	Healed	>0.2 ng	Vesivirus	Vesivirus	Canine vesivirus	Reference genome	IMGVR	Defined	Defined
1000759364	29A	0.155657	Venous	Pre-Debridement	Healed	>0.2 ng	Mannheimia phage	Mannheimia phage	Mannheimia phage 2	Curated prophage	IMGVR	Defined	Defined
1000155099	24A	0.154757	Diabetic	Pre-Debridement	Unhealed	>0.2 ng	Other phage	Other phage	Unclassified	Host-associated(plants)	IMGVR	Ambiguous	Ambiguous
1000368188	24A	0.154757	Diabetic	Pre-Debridement	Unhealed	>0.2 ng	Veillonella phage	Veillonella phage	Veillonella phage 30	Host-associated(human)	IMGVR	Defined	Defined
2006177	24A	0.154757	Diabetic	Pre-Debridement	Unhealed	>0.2 ng	Pseudomonas phage	Pseudomonas phage	Pseudomonas virus LBL3	Reference genome	NCBI	Defined	Defined
1000072058	28A	0.154134	Venous	Pre-Debridement	Healed	>0.2 ng	Other phage	Other phage	Unclassified	Engineered	IMGVR	Ambiguous	Ambiguous
1000367007	28A	0.154134	Venous	Pre-Debridement	Healed	>0.2 ng	Neisseria phage	Neisseria phage	Neisseria phage 10	Host-associated(human)	IMGVR	Defined	Defined
1000589203	22A	0.152353	Diabetic	Pre-Debridement	Unhealed	>0.2 ng	Unknown host type	Unknown host type	Unclassified	Host-associated(human)	IMGVR	Ambiguous	Ambiguous
1000750896	22A	0.152353	Diabetic	Pre-Debridement	Unhealed	>0.2 ng	Erwinia phage	Erwinia phage	Erwinia phage 1	Curated prophage	IMGVR	Defined	Defined
215167	25A	0.152025	Diabetic	Pre-Debridement	Unhealed	>0.2 ng	Staphylococcus phage	Staphylococcus phage	Staphylococcus virus 3a	Reference genome	NCBI	Defined	Defined
1000599475	40A	0.151711	Pressure	Pre-Debridement	Unhealed	>0.2 ng	Unknown host type	Unknown host type	Unclassified	Host-associated(human)	IMGVR	Ambiguous	Ambiguous
1000745100	40A	0.151711	Pressure	Pre-Debridement	Unhealed	>0.2 ng	Unknown host type	Unknown host type	Unclassified	Unclassified	IMGVR	Ambiguous	Ambiguous
2006177	39A	0.151616	Pressure	Pre-Debridement	Unhealed	>0.2 ng	Pseudomonas phage	Pseudomonas phage	Pseudomonas virus LBL3	Reference genome	NCBI	Defined	Defined
563769	23A	0.15083	Diabetic	Pre-Debridement	Healed	>0.2 ng	Stx2-converting phage	Stx2-converting phage	Stx2-converting phage 1717	Reference genome	NCBI	Defined	Defined
1000582339	21A	0.150784	Diabetic	Pre-Debridement	Healed	>0.2 ng	Other phage	Other phage	Unclassified	Engineered	IMGVR	Ambiguous	Ambiguous
1000758039	33A	0.150225	Arterial	Pre-Debridement	Unhealed	>0.2 ng	Salmonella phage	Salmonella phage	Salmonella phage 19	Curated prophage	IMGVR	Defined	Defined
1000759364	33A	0.150225	Arterial	Pre-Debridement	Unhealed	>0.2 ng	Mannheimia phage	Mannheimia phage	Mannheimia phage 2	Curated prophage	IMGVR	Defined	Defined
1000257232	28A	0.148629	Venous	Pre-Debridement	Healed	>0.2 ng	Other phage	Other phage	Unclassified	Host-associated(plants)	IMGVR	Ambiguous	Ambiguous
1000487836	32A	0.148359	Arterial	Pre-Debridement	Unhealed	>0.2 ng	Other phage	Other phage	Unclassified	Host-associated(plants)	IMGVR	Ambiguous	Ambiguous
1000759906	32A	0.148359	Arterial	Pre-Debridement	Unhealed	>0.2 ng	Salmonella phage	Salmonella phage	Salmonella phage 26	Curated prophage	IMGVR	Defined	Defined
1000246597	24A	0.148029	Diabetic	Pre-Debridement	Unhealed	>0.2 ng	Other phage	Other phage	Unclassified	Marine	IMGVR	Ambiguous	Ambiguous
1000425768	24A	0.148029	Diabetic	Pre-Debridement	Unhealed	>0.2 ng	Other phage	Other phage	Unclassified	Freshwater	IMGVR	Ambiguous	Ambiguous
1000503133	24A	0.148029	Diabetic	Pre-Debridement	Unhealed	>0.2 ng	Unknown host type	Unknown host type	Unclassified	Freshwater	IMGVR	Ambiguous	Ambiguous
1000599475	24A	0.148029	Diabetic	Pre-Debridement	Unhealed	>0.2 ng	Unknown host type	Unknown host type	Unclassified	Host-associated(human)	IMGVR	Ambiguous	Ambiguous
1000606038	24A	0.148029	Diabetic	Pre-Debridement	Unhealed	>0.2 ng	Other phage	Other phage	Unclassified	Marine	IMGVR	Ambiguous	Ambiguous
1168548	24A	0.148029	Diabetic	Pre-Debridement	Unhealed	>0.2 ng	Salmonella phage	Salmonella phage	Salmonella phage vB_SemP_Emek	Reference genome	NCBI	Defined	Defined
1000539947	25A	0.147418	Diabetic	Pre-Debridement	Unhealed	>0.2 ng	Other phage	Other phage	Unclassified	Engineered	IMGVR	Ambiguous	Ambiguous
1000605284	25A	0.147418	Diabetic	Pre-Debridement	Unhealed	>0.2 ng	Unknown host type	Unknown host type	Unclassified	Host-associated(human)	IMGVR	Ambiguous	Ambiguous
1000484438	29A	0.147128	Venous	Pre-Debridement	Healed	>0.2 ng	Other phage	Other phage	Unclassified	Marine	IMGVR	Ambiguous	Ambiguous
1000115470	22A	0.14671	Diabetic	Pre-Debridement	Unhealed	>0.2 ng	Unknown host type	Unknown host type	Unclassified	Marine	IMGVR	Ambiguous	Ambiguous
1000524061	22A	0.14671	Diabetic	Pre-Debridement	Unhealed	>0.2 ng	Klebsiella phage	Klebsiella phage	Klebsiella phage 6	Engineered	IMGVR	Defined	Defined
1000722759	22A	0.14671	Diabetic	Pre-Debridement	Unhealed	>0.2 ng	Unknown host type	Unknown host type	Unclassified	Host-associated(other)	IMGVR	Ambiguous	Ambiguous
1000487836	39A	0.145552	Pressure	Pre-Debridement	Unhealed	>0.2 ng	Other phage	Other phage	Unclassified	Host-associated(plants)	IMGVR	Ambiguous	Ambiguous
1000504428	36A	0.145006	Pressure	Pre-Debridement	Healed	>0.2 ng	Other phage	Other phage	Unclassified	Host-associated(other)	IMGVR	Ambiguous	Ambiguous
1000750994	27A	0.14469	Venous	Pre-Debridement	Unhealed	>0.2 ng	Pseudomonas phage	Pseudomonas aeruginosa inovirus	Pseudomonas aeruginosa inovirus 3	Curated prophage	IMGVR	Defined	Defined
1000318309	28A	0.143125	Venous	Pre-Debridement	Healed	>0.2 ng	Aggregatibacter phage	Aggregatibacter phage	Aggregatibacter phage 4	Host-associated(human)	IMGVR	Defined	Defined
1000705068	29A	0.142863	Venous	Pre-Debridement	Healed	>0.2 ng	Pseudomonas phage	Pseudomonas formosensis phage	Pseudomonas formosensis phage 4	Terrestrial(soil)	IMGVR	Defined	Defined
1000752797	25A	0.142811	Diabetic	Pre-Debridement	Unhealed	>0.2 ng	Staphylococcus phage	Staphylococcus aureus phage	Staphylococcus aureus phage 22	Curated prophage	IMGVR	Defined	Defined
1000161213	24A	0.1413	Diabetic	Pre-Debridement	Unhealed	>0.2 ng	Other phage	Other phage	Unclassified	Terrestrial(soil)	IMGVR	Ambiguous	Ambiguous
1000584035	24A	0.1413	Diabetic	Pre-Debridement	Unhealed	>0.2 ng	Atlantibacter phage	Atlantibacter phage	Atlantibacter phage 5	Engineered	IMGVR	Defined	Defined
1000751766	24A	0.1413	Diabetic	Pre-Debridement	Unhealed	>0.2 ng	Salmonella phage	Salmonella phage	Salmonella phage 1	Curated prophage	IMGVR	Defined	Defined
1000165076	37A	0.141265	Pressure	Pre-Debridement	Unhealed	>0.2 ng	Neisseria phage	Neisseria phage	Neisseria phage 2	Host-associated(other)	IMGVR	Defined	Defined
1000737398	22A	0.141068	Diabetic	Pre-Debridement	Unhealed	>0.2 ng	Strawberry virus	Strawberry virus	Strawberry chlorotic fleck-associated virus	Reference genome	IMGVR	Defined	Defined
1000582339	27A	0.140927	Venous	Pre-Debridement	Unhealed	>0.2 ng	Other phage	Other phage	Unclassified	Engineered	IMGVR	Ambiguous	Ambiguous
1000605284	29A	0.140731	Venous	Pre-Debridement	Healed	>0.2 ng	Unknown host type	Unknown host type	Unclassified	Host-associated(human)	IMGVR	Ambiguous	Ambiguous
1000573340	40A	0.140473	Pressure	Pre-Debridement	Unhealed	>0.2 ng	Other phage	Other phage	Unclassified	Freshwater	IMGVR	Ambiguous	Ambiguous
1000605314	40A	0.140473	Pressure	Pre-Debridement	Unhealed	>0.2 ng	Unknown host type	Unknown host type	Unclassified	Host-associated(human)	IMGVR	Ambiguous	Ambiguous
1000688296	36A	0.138964	Pressure	Pre-Debridement	Healed	>0.2 ng	Other phage	Other phage	Unclassified	Host-associated(human)	IMGVR	Ambiguous	Ambiguous
1000748429	38A	0.138711	Pressure	Pre-Debridement	Healed	>0.2 ng	Bacillus phage	Bacillus phage	Bacillus phage 13	Curated prophage	IMGVR	Defined	Defined
1000528358	25A	0.138204	Diabetic	Pre-Debridement	Unhealed	>0.2 ng	Other phage	Other phage	Unclassified	Engineered	IMGVR	Ambiguous	Ambiguous
2006175	25A	0.138204	Diabetic	Pre-Debridement	Unhealed	>0.2 ng	Pseudomonas phage	Pseudomonas phage	Pseudomonas virus F8	Reference genome	NCBI	Defined	Defined
1000487836	33A	0.137707	Arterial	Pre-Debridement	Unhealed	>0.2 ng	Other phage	Other phage	Unclassified	Host-associated(plants)	IMGVR	Ambiguous	Ambiguous
1000540970	28A	0.13762	Venous	Pre-Debridement	Healed	>0.2 ng	Other phage	Other phage	Unclassified	Engineered	IMGVR	Ambiguous	Ambiguous
1000750928	36A	0.137454	Pressure	Pre-Debridement	Healed	>0.2 ng	Yersinia phage	Yersinia phage	Yersinia phage 4	Unclassified	IMGVR	Defined	Defined
2560678	30A	0.137223	Venous	Pre-Debridement	Healed	>0.2 ng	Pseudomonas phage	Pseudomonas phage	Pseudomonas virus PS44	Reference genome	NCBI	Defined	Defined
1000001242	35A	0.136508	Arterial	Pre-Debridement	Unhealed	>0.2 ng	Unknown host type	Unknown host type	Unclassified	Host-associated(other)	IMGVR	Ambiguous	Ambiguous
1000589203	29A	0.136466	Venous	Pre-Debridement	Healed	>0.2 ng	Unknown host type	Unknown host type	Unclassified	Host-associated(human)	IMGVR	Ambiguous	Ambiguous
1000001242	21A	0.135706	Diabetic	Pre-Debridement	Healed	>0.2 ng	Unknown host type	Unknown host type	Unclassified	Host-associated(other)	IMGVR	Ambiguous	Ambiguous
1000600907	22A	0.135425	Diabetic	Pre-Debridement	Unhealed	>0.2 ng	Unknown host type	Unknown host type	Unclassified	Host-associated(human)	IMGVR	Ambiguous	Ambiguous
1000754595	22A	0.135425	Diabetic	Pre-Debridement	Unhealed	>0.2 ng	Mannheimia phage	Mannheimia phage	Mannheimia phage 1	Curated prophage	IMGVR	Defined	Defined
1000528450	40A	0.134854	Pressure	Pre-Debridement	Unhealed	>0.2 ng	Pseudomonas phage	Pseudomonas oleovorans phage	Pseudomonas oleovorans phage 1	Engineered	IMGVR	Defined	Defined
1000757398	40A	0.134854	Pressure	Pre-Debridement	Unhealed	>0.2 ng	Klebsiella phage	Klebsiella phage	Klebsiella phage 29	Curated prophage	IMGVR	Defined	Defined
1000001242	24A	0.134571	Diabetic	Pre-Debridement	Unhealed	>0.2 ng	Unknown host type	Unknown host type	Unclassified	Host-associated(other)	IMGVR	Ambiguous	Ambiguous
1000123879	24A	0.134571	Diabetic	Pre-Debridement	Unhealed	>0.2 ng	Other phage	Other phage	Unclassified	Host-associated(other)	IMGVR	Ambiguous	Ambiguous
1000528671	24A	0.134571	Diabetic	Pre-Debridement	Unhealed	>0.2 ng	Other phage	Other phage	Unclassified	Engineered	IMGVR	Ambiguous	Ambiguous
1000560998	24A	0.134571	Diabetic	Pre-Debridement	Unhealed	>0.2 ng	Other phage	Other phage	Unclassified	Host-associated(other)	IMGVR	Ambiguous	Ambiguous
1000750524	24A	0.134571	Diabetic	Pre-Debridement	Unhealed	>0.2 ng	Providencia phage	Providencia phage	Providencia phage 1	Curated prophage	IMGVR	Defined	Defined
320831	24A	0.134571	Diabetic	Pre-Debridement	Unhealed	>0.2 ng	Staphylococcus phage	Staphylococcus phage	Staphylococcus phage PT1028	Reference genome	NCBI	Defined	Defined
1000348303	29A	0.134334	Venous	Pre-Debridement	Healed	>0.2 ng	Klebsiella phage	Klebsiella phage	Klebsiella phage 5	Engineered	IMGVR	Defined	Defined
1000758039	27A	0.133678	Venous	Pre-Debridement	Unhealed	>0.2 ng	Salmonella phage	Salmonella phage	Salmonella phage 19	Curated prophage	IMGVR	Defined	Defined
1000751615	25A	0.133597	Diabetic	Pre-Debridement	Unhealed	>0.2 ng	Citrobacter phage	Citrobacter phage	Citrobacter phage 3	Curated prophage	IMGVR	Defined	Defined
1000748215	37A	0.133417	Pressure	Pre-Debridement	Unhealed	>0.2 ng	Staphylococcus phage	Staphylococcus aureus phage	Staphylococcus aureus phage 4	Curated prophage	IMGVR	Defined	Defined
1000528545	28A	0.132115	Venous	Pre-Debridement	Healed	>0.2 ng	Other phage	Other phage	Unclassified	Engineered	IMGVR	Ambiguous	Ambiguous
1225792	28A	0.132115	Venous	Pre-Debridement	Healed	>0.2 ng	Pseudomonas phage	Pseudomonas phage	Pseudomonas phage JBD25	Reference genome	NCBI	Defined	Defined
1225792	30A	0.131257	Venous	Pre-Debridement	Healed	>0.2 ng	Pseudomonas phage	Pseudomonas phage	Pseudomonas phage JBD25	Reference genome	NCBI	Defined	Defined
1000069610	21A	0.13068	Diabetic	Pre-Debridement	Healed	>0.2 ng	Other virus	Other virus	Unclassified	Marine	IMGVR	Ambiguous	Ambiguous
1000748652	21A	0.13068	Diabetic	Pre-Debridement	Healed	>0.2 ng	Bacillus phage	Bacillus phage	Bacillus phage 17	Curated prophage	IMGVR	Defined	Defined
1225792	32A	0.130556	Arterial	Pre-Debridement	Unhealed	>0.2 ng	Pseudomonas phage	Pseudomonas phage	Pseudomonas phage JBD25	Reference genome	NCBI	Defined	Defined
1000216396	22A	0.129782	Diabetic	Pre-Debridement	Unhealed	>0.2 ng	Unknown host type	Unknown host type	Unclassified	Host-associated(human)	IMGVR	Ambiguous	Ambiguous
1000318309	22A	0.129782	Diabetic	Pre-Debridement	Unhealed	>0.2 ng	Aggregatibacter phage	Aggregatibacter phage	Aggregatibacter phage 4	Host-associated(human)	IMGVR	Defined	Defined
1000759400	22A	0.129782	Diabetic	Pre-Debridement	Unhealed	>0.2 ng	Salmonella phage	Salmonella phage	Salmonella phage 22	Curated prophage	IMGVR	Defined	Defined
2006177	22A	0.129782	Diabetic	Pre-Debridement	Unhealed	>0.2 ng	Pseudomonas phage	Pseudomonas phage	Pseudomonas virus LBL3	Reference genome	NCBI	Defined	Defined
1000757451	27A	0.129357	Venous	Pre-Debridement	Unhealed	>0.2 ng	Klebsiella phage	Klebsiella phage	Klebsiella phage 30	Curated prophage	IMGVR	Defined	Defined
1000593669	23A	0.129282	Diabetic	Pre-Debridement	Healed	>0.2 ng	Other phage	Other phage	Unclassified	Engineered	IMGVR	Ambiguous	Ambiguous
1000751016	23A	0.129282	Diabetic	Pre-Debridement	Healed	>0.2 ng	Pseudomonas phage	Pseudomonas aeruginosa phage	Pseudomonas aeruginosa phage 9	Curated prophage	IMGVR	Defined	Defined
1000537835	40A	0.129235	Pressure	Pre-Debridement	Unhealed	>0.2 ng	Other phage	Other phage	Unclassified	Aquatic(sediment)	IMGVR	Ambiguous	Ambiguous
1000418092	25A	0.128991	Diabetic	Pre-Debridement	Unhealed	>0.2 ng	Other phage	Other phage	Unclassified	Freshwater	IMGVR	Ambiguous	Ambiguous
1000543743	25A	0.128991	Diabetic	Pre-Debridement	Unhealed	>0.2 ng	Klebsiella phage	Klebsiella phage	Klebsiella phage 12	Host-associated(other)	IMGVR	Defined	Defined
1000125597	24A	0.127843	Diabetic	Pre-Debridement	Unhealed	>0.2 ng	Other phage	Other phage	Unclassified	Terrestrial(soil)	IMGVR	Ambiguous	Ambiguous
1000191133	24A	0.127843	Diabetic	Pre-Debridement	Unhealed	>0.2 ng	Other phage	Other phage	Unclassified	Host-associated(other)	IMGVR	Ambiguous	Ambiguous
1000522904	24A	0.127843	Diabetic	Pre-Debridement	Unhealed	>0.2 ng	Pseudomonas phage	Pseudomonas broad phage	Pseudomonas broad phage 5	Engineered	IMGVR	Defined	Defined
1000589203	24A	0.127843	Diabetic	Pre-Debridement	Unhealed	>0.2 ng	Unknown host type	Unknown host type	Unclassified	Host-associated(human)	IMGVR	Ambiguous	Ambiguous
1000757398	39A	0.127358	Pressure	Pre-Debridement	Unhealed	>0.2 ng	Klebsiella phage	Klebsiella phage	Klebsiella phage 29	Curated prophage	IMGVR	Defined	Defined
2006169	39A	0.127358	Pressure	Pre-Debridement	Unhealed	>0.2 ng	Pseudomonas phage	Pseudomonas phage	Pseudomonas virus DL60	Reference genome	NCBI	Defined	Defined
1000246597	28A	0.12661	Venous	Pre-Debridement	Healed	>0.2 ng	Other phage	Other phage	Unclassified	Marine	IMGVR	Ambiguous	Ambiguous
1000008761	29A	0.125805	Venous	Pre-Debridement	Healed	>0.2 ng	Other virus	Other virus	Unclassified	Marine	IMGVR	Ambiguous	Ambiguous
1000605314	29A	0.125805	Venous	Pre-Debridement	Healed	>0.2 ng	Unknown host type	Unknown host type	Unclassified	Host-associated(human)	IMGVR	Ambiguous	Ambiguous
2560394	29A	0.125805	Venous	Pre-Debridement	Healed	>0.2 ng	Corynebacterium phage	Corynebacterium phage	Corynebacterium virus Darwin	Reference genome	NCBI	Defined	Defined
1000727752	21A	0.125653	Diabetic	Pre-Debridement	Healed	>0.2 ng	Neisseria phage	Neisseria phage	Neisseria phage 29	Freshwater	IMGVR	Defined	Defined
445516	21A	0.125653	Diabetic	Pre-Debridement	Healed	>0.2 ng	Staphylococcus phage	Staphylococcus phage	Staphylococcus phage tp310-2	Reference genome	NCBI	Defined	Defined
1000367007	37A	0.125569	Pressure	Pre-Debridement	Unhealed	>0.2 ng	Neisseria phage	Neisseria phage	Neisseria phage 10	Host-associated(human)	IMGVR	Defined	Defined
1000292491	26A	0.125553	Venous	Pre-Debridement	Unhealed	>0.2 ng	Other phage	Other phage	Unclassified	Host-associated(plants)	IMGVR	Ambiguous	Ambiguous
1647458	30A	0.125291	Venous	Pre-Debridement	Healed	>0.2 ng	Salmonella phage	Salmonella phage	Salmonella phage SEN22	Reference genome	NCBI	Defined	Defined
1000115470	25A	0.124384	Diabetic	Pre-Debridement	Unhealed	>0.2 ng	Unknown host type	Unknown host type	Unclassified	Marine	IMGVR	Ambiguous	Ambiguous
1000754595	25A	0.124384	Diabetic	Pre-Debridement	Unhealed	>0.2 ng	Mannheimia phage	Mannheimia phage	Mannheimia phage 1	Curated prophage	IMGVR	Defined	Defined
1000605315	22A	0.124139	Diabetic	Pre-Debridement	Unhealed	>0.2 ng	Unknown host type	Unknown host type	Unclassified	Host-associated(human)	IMGVR	Ambiguous	Ambiguous
1000583756	29A	0.123673	Venous	Pre-Debridement	Healed	>0.2 ng	Aquisalimonas phage	Aquisalimonas phage	Aquisalimonas phage 1	Engineered	IMGVR	Defined	Defined
2006177	29A	0.123673	Venous	Pre-Debridement	Healed	>0.2 ng	Pseudomonas phage	Pseudomonas phage	Pseudomonas virus LBL3	Reference genome	NCBI	Defined	Defined
1000757451	29A	0.12154	Venous	Pre-Debridement	Healed	>0.2 ng	Klebsiella phage	Klebsiella phage	Klebsiella phage 30	Curated prophage	IMGVR	Defined	Defined
1000757398	35A	0.121341	Arterial	Pre-Debridement	Unhealed	>0.2 ng	Klebsiella phage	Klebsiella phage	Klebsiella phage 29	Curated prophage	IMGVR	Defined	Defined
1000759906	35A	0.121341	Arterial	Pre-Debridement	Unhealed	>0.2 ng	Salmonella phage	Salmonella phage	Salmonella phage 26	Curated prophage	IMGVR	Defined	Defined
1000752208	39A	0.121293	Pressure	Pre-Debridement	Unhealed	>0.2 ng	Bartonella phage	Bartonella phage	Bartonella phage 3	Curated prophage	IMGVR	Defined	Defined
2006173	39A	0.121293	Pressure	Pre-Debridement	Unhealed	>0.2 ng	Pseudomonas phage	Pseudomonas phage	Pseudomonas virus Ab28	Reference genome	NCBI	Defined	Defined
1000705068	24A	0.121114	Diabetic	Pre-Debridement	Unhealed	>0.2 ng	Pseudomonas phage	Pseudomonas formosensis phage	Pseudomonas formosensis phage 4	Terrestrial(soil)	IMGVR	Defined	Defined
1000727752	24A	0.121114	Diabetic	Pre-Debridement	Unhealed	>0.2 ng	Neisseria phage	Neisseria phage	Neisseria phage 29	Freshwater	IMGVR	Defined	Defined
1000425768	28A	0.121105	Venous	Pre-Debridement	Healed	>0.2 ng	Other phage	Other phage	Unclassified	Freshwater	IMGVR	Ambiguous	Ambiguous
1000593669	28A	0.121105	Venous	Pre-Debridement	Healed	>0.2 ng	Other phage	Other phage	Unclassified	Engineered	IMGVR	Ambiguous	Ambiguous
1000737398	28A	0.121105	Venous	Pre-Debridement	Healed	>0.2 ng	Strawberry virus	Strawberry virus	Strawberry chlorotic fleck-associated virus	Reference genome	IMGVR	Defined	Defined
1000751875	28A	0.121105	Venous	Pre-Debridement	Healed	>0.2 ng	Acinetobacter phage	Acinetobacter phage	Acinetobacter phage 34	Curated prophage	IMGVR	Defined	Defined
1000529817	21A	0.120627	Diabetic	Pre-Debridement	Healed	>0.2 ng	Atlantibacter phage	Atlantibacter phage	Atlantibacter phage 2	Engineered	IMGVR	Defined	Defined
2560394	21A	0.120627	Diabetic	Pre-Debridement	Healed	>0.2 ng	Corynebacterium phage	Corynebacterium phage	Corynebacterium virus Darwin	Reference genome	NCBI	Defined	Defined
1000753398	25A	0.119777	Diabetic	Pre-Debridement	Unhealed	>0.2 ng	Staphylococcus phage	Staphylococcus aureus phage	Staphylococcus aureus phage 27	Curated prophage	IMGVR	Defined	Defined
1000748652	30A	0.119325	Venous	Pre-Debridement	Healed	>0.2 ng	Bacillus phage	Bacillus phage	Bacillus phage 17	Curated prophage	IMGVR	Defined	Defined
1000155493	26A	0.118945	Venous	Pre-Debridement	Unhealed	>0.2 ng	Other phage	Other phage	Unclassified	Host-associated(plants)	IMGVR	Ambiguous	Ambiguous
2006169	32A	0.118687	Arterial	Pre-Debridement	Unhealed	>0.2 ng	Pseudomonas phage	Pseudomonas phage	Pseudomonas virus DL60	Reference genome	NCBI	Defined	Defined
1000072058	22A	0.118497	Diabetic	Pre-Debridement	Unhealed	>0.2 ng	Other phage	Other phage	Unclassified	Engineered	IMGVR	Ambiguous	Ambiguous
1000122967	22A	0.118497	Diabetic	Pre-Debridement	Unhealed	>0.2 ng	Other phage	Other phage	Unclassified	Host-associated(plants)	IMGVR	Ambiguous	Ambiguous
1000599475	22A	0.118497	Diabetic	Pre-Debridement	Unhealed	>0.2 ng	Unknown host type	Unknown host type	Unclassified	Host-associated(human)	IMGVR	Ambiguous	Ambiguous
320840	40A	0.117997	Pressure	Pre-Debridement	Unhealed	>0.2 ng	Staphylococcus phage	Staphylococcus phage	Staphylococcus virus 37	Reference genome	NCBI	Defined	Defined
1000608374	34A	0.117291	Arterial	Pre-Debridement	Healed	>0.2 ng	Neisseria phage	Neisseria phage	Neisseria phage 23	Host-associated(other)	IMGVR	Defined	Defined
1000705068	34A	0.117291	Arterial	Pre-Debridement	Healed	>0.2 ng	Pseudomonas phage	Pseudomonas formosensis phage	Pseudomonas formosensis phage 4	Terrestrial(soil)	IMGVR	Defined	Defined
1647458	34A	0.117291	Arterial	Pre-Debridement	Healed	>0.2 ng	Salmonella phage	Salmonella phage	Salmonella phage SEN22	Reference genome	NCBI	Defined	Defined
1000275333	29A	0.117276	Venous	Pre-Debridement	Healed	>0.2 ng	Other phage	Other phage	Unclassified	Marine	IMGVR	Ambiguous	Ambiguous
1000292491	27A	0.116533	Venous	Pre-Debridement	Unhealed	>0.2 ng	Other phage	Other phage	Unclassified	Host-associated(plants)	IMGVR	Ambiguous	Ambiguous
1000487836	21A	0.115601	Diabetic	Pre-Debridement	Healed	>0.2 ng	Other phage	Other phage	Unclassified	Host-associated(plants)	IMGVR	Ambiguous	Ambiguous
1000573340	21A	0.115601	Diabetic	Pre-Debridement	Healed	>0.2 ng	Other phage	Other phage	Unclassified	Freshwater	IMGVR	Ambiguous	Ambiguous
1000125597	28A	0.115601	Venous	Pre-Debridement	Healed	>0.2 ng	Other phage	Other phage	Unclassified	Terrestrial(soil)	IMGVR	Ambiguous	Ambiguous
1000222309	28A	0.115601	Venous	Pre-Debridement	Healed	>0.2 ng	Unknown host type	Unknown host type	Unclassified	Marine	IMGVR	Ambiguous	Ambiguous
1000333612	28A	0.115601	Venous	Pre-Debridement	Healed	>0.2 ng	Other virus	Other virus	Unclassified	Marine	IMGVR	Ambiguous	Ambiguous
1000455104	28A	0.115601	Venous	Pre-Debridement	Healed	>0.2 ng	Other phage	Other phage	Unclassified	Marine	IMGVR	Ambiguous	Ambiguous
1000595561	28A	0.115601	Venous	Pre-Debridement	Healed	>0.2 ng	Methylomonas phage	Methylomonas phage	Methylomonas Hp1likevirus	Freshwater	IMGVR	Defined	Defined
1000602168	28A	0.115601	Venous	Pre-Debridement	Healed	>0.2 ng	Prevotella phage	Prevotella phage	Prevotella phage 30	Host-associated(human)	IMGVR	Defined	Defined
1000748429	28A	0.115601	Venous	Pre-Debridement	Healed	>0.2 ng	Bacillus phage	Bacillus phage	Bacillus phage 13	Curated prophage	IMGVR	Defined	Defined
1000047830	25A	0.11517	Diabetic	Pre-Debridement	Unhealed	>0.2 ng	Unknown host type	Unknown host type	Unclassified	Terrestrial(soil)	IMGVR	Ambiguous	Ambiguous
1000122390	25A	0.11517	Diabetic	Pre-Debridement	Unhealed	>0.2 ng	Other phage	Other phage	Unclassified	Host-associated(plants)	IMGVR	Ambiguous	Ambiguous
1000504241	25A	0.11517	Diabetic	Pre-Debridement	Unhealed	>0.2 ng	Other phage	Other phage	Unclassified	Host-associated(other)	IMGVR	Ambiguous	Ambiguous
1000560998	25A	0.11517	Diabetic	Pre-Debridement	Unhealed	>0.2 ng	Other phage	Other phage	Unclassified	Host-associated(other)	IMGVR	Ambiguous	Ambiguous
1000757883	25A	0.11517	Diabetic	Pre-Debridement	Unhealed	>0.2 ng	Salmonella phage	Salmonella phage	Salmonella phage 10	Curated prophage	IMGVR	Defined	Defined
1000001242	29A	0.115144	Venous	Pre-Debridement	Healed	>0.2 ng	Unknown host type	Unknown host type	Unclassified	Host-associated(other)	IMGVR	Ambiguous	Ambiguous
1000216220	29A	0.115144	Venous	Pre-Debridement	Healed	>0.2 ng	Other phage	Other phage	Unclassified	Host-associated(human)	IMGVR	Ambiguous	Ambiguous
1000275333	24A	0.114386	Diabetic	Pre-Debridement	Unhealed	>0.2 ng	Other phage	Other phage	Unclassified	Marine	IMGVR	Ambiguous	Ambiguous
1000544211	24A	0.114386	Diabetic	Pre-Debridement	Unhealed	>0.2 ng	Other phage	Other phage	Unclassified	Engineered	IMGVR	Ambiguous	Ambiguous
1000753398	24A	0.114386	Diabetic	Pre-Debridement	Unhealed	>0.2 ng	Staphylococcus phage	Staphylococcus aureus phage	Staphylococcus aureus phage 27	Curated prophage	IMGVR	Defined	Defined
1813771	27A	0.113884	Venous	Pre-Debridement	Unhealed	>0.2 ng	Salmonella phage	Salmonella phage	Salmonella phage 118970_sal3	Reference genome	NCBI	Defined	Defined
1000752989	35A	0.113757	Arterial	Pre-Debridement	Unhealed	>0.2 ng	Staphylococcus phage	Staphylococcus aureus phage	Staphylococcus aureus phage 23	Curated prophage	IMGVR	Defined	Defined
1000749294	30A	0.113358	Venous	Pre-Debridement	Healed	>0.2 ng	Campylobacter phage	Campylobacter phage	Campylobacter phage 8	Curated prophage	IMGVR	Defined	Defined
1000190588	29A	0.113011	Venous	Pre-Debridement	Healed	>0.2 ng	Other phage	Other phage	Unclassified	Freshwater	IMGVR	Ambiguous	Ambiguous
1000540963	22A	0.112854	Diabetic	Pre-Debridement	Unhealed	>0.2 ng	Salmonella phage	Salmonella phage	Salmonella phage 35	Engineered	IMGVR	Defined	Defined
1000573340	22A	0.112854	Diabetic	Pre-Debridement	Unhealed	>0.2 ng	Other phage	Other phage	Unclassified	Freshwater	IMGVR	Ambiguous	Ambiguous
1000601325	22A	0.112854	Diabetic	Pre-Debridement	Unhealed	>0.2 ng	Other phage	Other phage	Unclassified	Freshwater	IMGVR	Ambiguous	Ambiguous
1000684560	22A	0.112854	Diabetic	Pre-Debridement	Unhealed	>0.2 ng	Other phage	Other phage	Unclassified	Host-associated(human)	IMGVR	Ambiguous	Ambiguous
1647458	32A	0.112753	Arterial	Pre-Debridement	Unhealed	>0.2 ng	Salmonella phage	Salmonella phage	Salmonella phage SEN22	Reference genome	NCBI	Defined	Defined
1000348303	27A	0.112351	Venous	Pre-Debridement	Unhealed	>0.2 ng	Klebsiella phage	Klebsiella phage	Klebsiella phage 5	Engineered	IMGVR	Defined	Defined
1000752679	34A	0.111118	Arterial	Pre-Debridement	Healed	>0.2 ng	Staphylococcus phage	Staphylococcus aureus phage	Staphylococcus aureus phage 16	Curated prophage	IMGVR	Defined	Defined
2560732	34A	0.111118	Arterial	Pre-Debridement	Healed	>0.2 ng	Salmonella phage	Salmonella phage	Salmonella virus SJ46	Reference genome	NCBI	Defined	Defined
1000530809	25A	0.110563	Diabetic	Pre-Debridement	Unhealed	>0.2 ng	Other phage	Other phage	Unclassified	Engineered	IMGVR	Ambiguous	Ambiguous
1000602168	25A	0.110563	Diabetic	Pre-Debridement	Unhealed	>0.2 ng	Prevotella phage	Prevotella phage	Prevotella phage 30	Host-associated(human)	IMGVR	Defined	Defined
2560394	27A	0.1104	Venous	Pre-Debridement	Unhealed	>0.2 ng	Corynebacterium phage	Corynebacterium phage	Corynebacterium virus Darwin	Reference genome	NCBI	Defined	Defined
1000752989	37A	0.109873	Pressure	Pre-Debridement	Unhealed	>0.2 ng	Staphylococcus phage	Staphylococcus aureus phage	Staphylococcus aureus phage 23	Curated prophage	IMGVR	Defined	Defined
1000745100	23A	0.107735	Diabetic	Pre-Debridement	Healed	>0.2 ng	Unknown host type	Unknown host type	Unclassified	Unclassified	IMGVR	Ambiguous	Ambiguous
1000560875	24A	0.107657	Diabetic	Pre-Debridement	Unhealed	>0.2 ng	Other phage	Other phage	Unclassified	Host-associated(other)	IMGVR	Ambiguous	Ambiguous
1000751875	24A	0.107657	Diabetic	Pre-Debridement	Unhealed	>0.2 ng	Acinetobacter phage	Acinetobacter phage	Acinetobacter phage 34	Curated prophage	IMGVR	Defined	Defined
1000755372	24A	0.107657	Diabetic	Pre-Debridement	Unhealed	>0.2 ng	Klebsiella phage	Klebsiella phage	Klebsiella phage 26	Curated prophage	IMGVR	Defined	Defined
445516	30A	0.107392	Venous	Pre-Debridement	Healed	>0.2 ng	Staphylococcus phage	Staphylococcus phage	Staphylococcus phage tp310-2	Reference genome	NCBI	Defined	Defined
1000333612	22A	0.107211	Diabetic	Pre-Debridement	Unhealed	>0.2 ng	Other virus	Other virus	Unclassified	Marine	IMGVR	Ambiguous	Ambiguous
1000487836	22A	0.107211	Diabetic	Pre-Debridement	Unhealed	>0.2 ng	Other phage	Other phage	Unclassified	Host-associated(plants)	IMGVR	Ambiguous	Ambiguous
1000757883	22A	0.107211	Diabetic	Pre-Debridement	Unhealed	>0.2 ng	Salmonella phage	Salmonella phage	Salmonella phage 10	Curated prophage	IMGVR	Defined	Defined
1000722837	38A	0.106701	Pressure	Pre-Debridement	Healed	>0.2 ng	Unknown host type	Unknown host type	Unclassified	Terrestrial(other)	IMGVR	Ambiguous	Ambiguous
1000529817	29A	0.106614	Venous	Pre-Debridement	Healed	>0.2 ng	Atlantibacter phage	Atlantibacter phage	Atlantibacter phage 2	Engineered	IMGVR	Defined	Defined
1000343937	33A	0.10641	Arterial	Pre-Debridement	Unhealed	>0.2 ng	Corynebacterium phage	Corynebacterium phage	Corynebacterium phage 3	Host-associated(human)	IMGVR	Defined	Defined
1000757398	33A	0.10641	Arterial	Pre-Debridement	Unhealed	>0.2 ng	Klebsiella phage	Klebsiella phage	Klebsiella phage 29	Curated prophage	IMGVR	Defined	Defined
1000759364	27A	0.106218	Venous	Pre-Debridement	Unhealed	>0.2 ng	Mannheimia phage	Mannheimia phage	Mannheimia phage 2	Curated prophage	IMGVR	Defined	Defined
1000749294	35A	0.106173	Arterial	Pre-Debridement	Unhealed	>0.2 ng	Campylobacter phage	Campylobacter phage	Campylobacter phage 8	Curated prophage	IMGVR	Defined	Defined
1000739801	25A	0.105957	Diabetic	Pre-Debridement	Unhealed	>0.2 ng	Unknown host type	Unknown host type	Unclassified	Unclassified	IMGVR	Ambiguous	Ambiguous
1000752208	25A	0.105957	Diabetic	Pre-Debridement	Unhealed	>0.2 ng	Bartonella phage	Bartonella phage	Bartonella phage 3	Curated prophage	IMGVR	Defined	Defined
1225792	26A	0.105729	Venous	Pre-Debridement	Unhealed	>0.2 ng	Pseudomonas phage	Pseudomonas phage	Pseudomonas phage JBD25	Reference genome	NCBI	Defined	Defined
1647458	21A	0.105549	Diabetic	Pre-Debridement	Healed	>0.2 ng	Salmonella phage	Salmonella phage	Salmonella phage SEN22	Reference genome	NCBI	Defined	Defined
1000348340	28A	0.104591	Venous	Pre-Debridement	Healed	>0.2 ng	Other phage	Other phage	P22likevirus	Engineered	IMGVR	Defined	Ambiguous
1000530252	28A	0.104591	Venous	Pre-Debridement	Healed	>0.2 ng	Other phage	Other phage	Hp1likevirus	Host-associated(other)	IMGVR	Defined	Ambiguous
1000543743	28A	0.104591	Venous	Pre-Debridement	Healed	>0.2 ng	Klebsiella phage	Klebsiella phage	Klebsiella phage 12	Host-associated(other)	IMGVR	Defined	Defined
1000471624	29A	0.104482	Venous	Pre-Debridement	Healed	>0.2 ng	Unknown host type	Unknown host type	Unclassified	Engineered	IMGVR	Ambiguous	Ambiguous
2006179	29A	0.104482	Venous	Pre-Debridement	Healed	>0.2 ng	Pseudomonas phage	Pseudomonas phage	Pseudomonas virus PB1	Reference genome	NCBI	Defined	Defined
1647458	39A	0.103099	Pressure	Pre-Debridement	Unhealed	>0.2 ng	Salmonella phage	Salmonella phage	Salmonella phage SEN22	Reference genome	NCBI	Defined	Defined
1000348340	29A	0.10235	Venous	Pre-Debridement	Healed	>0.2 ng	Other phage	Other phage	P22likevirus	Engineered	IMGVR	Defined	Ambiguous
2006169	29A	0.10235	Venous	Pre-Debridement	Healed	>0.2 ng	Pseudomonas phage	Pseudomonas phage	Pseudomonas virus DL60	Reference genome	NCBI	Defined	Defined
1000222309	22A	0.101569	Diabetic	Pre-Debridement	Unhealed	>0.2 ng	Unknown host type	Unknown host type	Unclassified	Marine	IMGVR	Ambiguous	Ambiguous
1000533528	22A	0.101569	Diabetic	Pre-Debridement	Unhealed	>0.2 ng	Other phage	Other phage	Unclassified	Host-associated(other)	IMGVR	Ambiguous	Ambiguous
1000605284	22A	0.101569	Diabetic	Pre-Debridement	Unhealed	>0.2 ng	Unknown host type	Unknown host type	Unclassified	Host-associated(human)	IMGVR	Ambiguous	Ambiguous
1000741011	22A	0.101569	Diabetic	Pre-Debridement	Unhealed	>0.2 ng	Unknown host type	Unknown host type	Unclassified	Unclassified	IMGVR	Ambiguous	Ambiguous
1000752208	22A	0.101569	Diabetic	Pre-Debridement	Unhealed	>0.2 ng	Bartonella phage	Bartonella phage	Bartonella phage 3	Curated prophage	IMGVR	Defined	Defined
2560678	22A	0.101569	Diabetic	Pre-Debridement	Unhealed	>0.2 ng	Pseudomonas phage	Pseudomonas phage	Pseudomonas virus PS44	Reference genome	NCBI	Defined	Defined
1000752208	30A	0.101426	Venous	Pre-Debridement	Healed	>0.2 ng	Bartonella phage	Bartonella phage	Bartonella phage 3	Curated prophage	IMGVR	Defined	Defined
2560661	30A	0.101426	Venous	Pre-Debridement	Healed	>0.2 ng	Pseudomonas phage	Pseudomonas phage	Pseudomonas virus E217	Reference genome	NCBI	Defined	Defined
1000318309	25A	0.10135	Diabetic	Pre-Debridement	Unhealed	>0.2 ng	Aggregatibacter phage	Aggregatibacter phage	Aggregatibacter phage 4	Host-associated(human)	IMGVR	Defined	Defined
1000487836	25A	0.10135	Diabetic	Pre-Debridement	Unhealed	>0.2 ng	Other phage	Other phage	Unclassified	Host-associated(plants)	IMGVR	Ambiguous	Ambiguous
1000600907	25A	0.10135	Diabetic	Pre-Debridement	Unhealed	>0.2 ng	Unknown host type	Unknown host type	Unclassified	Host-associated(human)	IMGVR	Ambiguous	Ambiguous
1000755372	25A	0.10135	Diabetic	Pre-Debridement	Unhealed	>0.2 ng	Klebsiella phage	Klebsiella phage	Klebsiella phage 26	Curated prophage	IMGVR	Defined	Defined
1000027841	24A	0.100929	Diabetic	Pre-Debridement	Unhealed	>0.2 ng	Unknown host type	Unknown host type	Unclassified	Freshwater	IMGVR	Ambiguous	Ambiguous
1000756553	24A	0.100929	Diabetic	Pre-Debridement	Unhealed	>0.2 ng	Pseudomonas phage	Pseudomonas phage	Pseudomonas phage 6	Curated prophage	IMGVR	Defined	Defined
1000759905	32A	0.100884	Arterial	Pre-Debridement	Unhealed	>0.2 ng	Salmonella phage	Salmonella phage	Salmonella Mulikevirus	Unclassified	IMGVR	Defined	Defined
2006174	21A	0.100523	Diabetic	Pre-Debridement	Healed	>0.2 ng	Pseudomonas phage	Pseudomonas phage	Pseudomonas virus 141	Reference genome	NCBI	Defined	Defined
1000275333	36A	0.0996919	Pressure	Pre-Debridement	Healed	>0.2 ng	Other phage	Other phage	Unclassified	Marine	IMGVR	Ambiguous	Ambiguous
1000602168	26A	0.0991211	Venous	Pre-Debridement	Unhealed	>0.2 ng	Prevotella phage	Prevotella phage	Prevotella phage 30	Host-associated(human)	IMGVR	Defined	Defined
1000190588	28A	0.0990862	Venous	Pre-Debridement	Healed	>0.2 ng	Other phage	Other phage	Unclassified	Freshwater	IMGVR	Ambiguous	Ambiguous
1000471624	28A	0.0990862	Venous	Pre-Debridement	Healed	>0.2 ng	Unknown host type	Unknown host type	Unclassified	Engineered	IMGVR	Ambiguous	Ambiguous
1000503133	28A	0.0990862	Venous	Pre-Debridement	Healed	>0.2 ng	Unknown host type	Unknown host type	Unclassified	Freshwater	IMGVR	Ambiguous	Ambiguous
1000540963	28A	0.0990862	Venous	Pre-Debridement	Healed	>0.2 ng	Salmonella phage	Salmonella phage	Salmonella phage 35	Engineered	IMGVR	Defined	Defined
1000736342	28A	0.0990862	Venous	Pre-Debridement	Healed	>0.2 ng	Vesivirus	Vesivirus	Canine vesivirus	Reference genome	IMGVR	Defined	Defined
1000756196	28A	0.0990862	Venous	Pre-Debridement	Healed	>0.2 ng	Salmonella phage	Salmonella phage	Salmonella phage 5	Curated prophage	IMGVR	Defined	Defined
1168548	28A	0.0990862	Venous	Pre-Debridement	Healed	>0.2 ng	Salmonella phage	Salmonella phage	Salmonella phage vB_SemP_Emek	Reference genome	NCBI	Defined	Defined
1225792	34A	0.0987715	Arterial	Pre-Debridement	Healed	>0.2 ng	Pseudomonas phage	Pseudomonas phage	Pseudomonas phage JBD25	Reference genome	NCBI	Defined	Defined
1000745100	29A	0.0980852	Venous	Pre-Debridement	Healed	>0.2 ng	Unknown host type	Unknown host type	Unclassified	Unclassified	IMGVR	Ambiguous	Ambiguous
2006173	29A	0.0980852	Venous	Pre-Debridement	Healed	>0.2 ng	Pseudomonas phage	Pseudomonas phage	Pseudomonas virus Ab28	Reference genome	NCBI	Defined	Defined
1225792	39A	0.0970344	Pressure	Pre-Debridement	Unhealed	>0.2 ng	Pseudomonas phage	Pseudomonas phage	Pseudomonas phage JBD25	Reference genome	NCBI	Defined	Defined
2560661	39A	0.0970344	Pressure	Pre-Debridement	Unhealed	>0.2 ng	Pseudomonas phage	Pseudomonas phage	Pseudomonas virus E217	Reference genome	NCBI	Defined	Defined
1000123879	25A	0.096743	Diabetic	Pre-Debridement	Unhealed	>0.2 ng	Other phage	Other phage	Unclassified	Host-associated(other)	IMGVR	Ambiguous	Ambiguous
1000522904	25A	0.096743	Diabetic	Pre-Debridement	Unhealed	>0.2 ng	Pseudomonas phage	Pseudomonas broad phage	Pseudomonas broad phage 5	Engineered	IMGVR	Defined	Defined
1000528545	25A	0.096743	Diabetic	Pre-Debridement	Unhealed	>0.2 ng	Other phage	Other phage	Unclassified	Engineered	IMGVR	Ambiguous	Ambiguous
1000608622	25A	0.096743	Diabetic	Pre-Debridement	Unhealed	>0.2 ng	Other phage	Other phage	Unclassified	Host-associated(other)	IMGVR	Ambiguous	Ambiguous
1000759905	27A	0.0963209	Venous	Pre-Debridement	Unhealed	>0.2 ng	Salmonella phage	Salmonella phage	Salmonella Mulikevirus	Unclassified	IMGVR	Defined	Defined
2560732	27A	0.0960421	Venous	Pre-Debridement	Unhealed	>0.2 ng	Salmonella phage	Salmonella phage	Salmonella virus SJ46	Reference genome	NCBI	Defined	Defined
1000606835	22A	0.095926	Diabetic	Pre-Debridement	Unhealed	>0.2 ng	Grimontella phage	Grimontella phage	Grimontella phage 2	Host-associated(human)	IMGVR	Defined	Defined
1000713626	22A	0.095926	Diabetic	Pre-Debridement	Unhealed	>0.2 ng	Unknown host type	Unknown host type	Unclassified	Marine	IMGVR	Ambiguous	Ambiguous
1000343937	21A	0.0954966	Diabetic	Pre-Debridement	Healed	>0.2 ng	Corynebacterium phage	Corynebacterium phage	Corynebacterium phage 3	Host-associated(human)	IMGVR	Defined	Defined
1000528450	21A	0.0954966	Diabetic	Pre-Debridement	Healed	>0.2 ng	Pseudomonas phage	Pseudomonas oleovorans phage	Pseudomonas oleovorans phage 1	Engineered	IMGVR	Defined	Defined
1000487836	30A	0.0954597	Venous	Pre-Debridement	Healed	>0.2 ng	Other phage	Other phage	Unclassified	Host-associated(plants)	IMGVR	Ambiguous	Ambiguous
1000759906	30A	0.0954597	Venous	Pre-Debridement	Healed	>0.2 ng	Salmonella phage	Salmonella phage	Salmonella phage 26	Curated prophage	IMGVR	Defined	Defined
1197953	36A	0.0951604	Pressure	Pre-Debridement	Healed	>0.2 ng	Staphylococcus phage	Staphylococcus phage	Staphylococcus virus IPLA7	Reference genome	NCBI	Defined	Defined
2006169	24A	0.0942	Diabetic	Pre-Debridement	Unhealed	>0.2 ng	Pseudomonas phage	Pseudomonas phage	Pseudomonas virus DL60	Reference genome	NCBI	Defined	Defined
1000540894	37A	0.0941767	Pressure	Pre-Debridement	Unhealed	>0.2 ng	Streptococcus phage	Streptococcus phage	Streptococcus phage 130	Engineered	IMGVR	Defined	Defined
1000759905	37A	0.0941767	Pressure	Pre-Debridement	Unhealed	>0.2 ng	Salmonella phage	Salmonella phage	Salmonella Mulikevirus	Unclassified	IMGVR	Defined	Defined
1000292491	29A	0.0938206	Venous	Pre-Debridement	Healed	>0.2 ng	Other phage	Other phage	Unclassified	Host-associated(plants)	IMGVR	Ambiguous	Ambiguous
1000759906	36A	0.0936499	Pressure	Pre-Debridement	Healed	>0.2 ng	Salmonella phage	Salmonella phage	Salmonella phage 26	Curated prophage	IMGVR	Defined	Defined
1000487836	28A	0.0935814	Venous	Pre-Debridement	Healed	>0.2 ng	Other phage	Other phage	Unclassified	Host-associated(plants)	IMGVR	Ambiguous	Ambiguous
1000597084	28A	0.0935814	Venous	Pre-Debridement	Healed	>0.2 ng	Other phage	Other phage	Unclassified	Host-associated(human)	IMGVR	Ambiguous	Ambiguous
1000755372	28A	0.0935814	Venous	Pre-Debridement	Healed	>0.2 ng	Klebsiella phage	Klebsiella phage	Klebsiella phage 26	Curated prophage	IMGVR	Defined	Defined
1000544028	26A	0.0925131	Venous	Pre-Debridement	Unhealed	>0.2 ng	Other phage	Other phage	Unclassified	Terrestrial(soil)	IMGVR	Ambiguous	Ambiguous
1000741140	36A	0.0921394	Pressure	Pre-Debridement	Healed	>0.2 ng	Unknown host type	Unknown host type	Unclassified	Unclassified	IMGVR	Ambiguous	Ambiguous
563769	36A	0.0921394	Pressure	Pre-Debridement	Healed	>0.2 ng	Stx2-converting phage	Stx2-converting phage	Stx2-converting phage 1717	Reference genome	NCBI	Defined	Defined
1000155099	25A	0.0921362	Diabetic	Pre-Debridement	Unhealed	>0.2 ng	Other phage	Other phage	Unclassified	Host-associated(plants)	IMGVR	Ambiguous	Ambiguous
1000573340	25A	0.0921362	Diabetic	Pre-Debridement	Unhealed	>0.2 ng	Other phage	Other phage	Unclassified	Freshwater	IMGVR	Ambiguous	Ambiguous
1000752989	25A	0.0921362	Diabetic	Pre-Debridement	Unhealed	>0.2 ng	Staphylococcus phage	Staphylococcus aureus phage	Staphylococcus aureus phage 23	Curated prophage	IMGVR	Defined	Defined
1000757116	25A	0.0921362	Diabetic	Pre-Debridement	Unhealed	>0.2 ng	Enterobacter phage	Enterobacter phage	Enterobacter phage	Unclassified	IMGVR	Defined	Defined
1000760076	25A	0.0921362	Diabetic	Pre-Debridement	Unhealed	>0.2 ng	Salmonella phage	Salmonella phage	Salmonella phage 28	Curated prophage	IMGVR	Defined	Defined
1000602168	29A	0.0916883	Venous	Pre-Debridement	Healed	>0.2 ng	Prevotella phage	Prevotella phage	Prevotella phage 30	Host-associated(human)	IMGVR	Defined	Defined
1000684560	29A	0.0916883	Venous	Pre-Debridement	Healed	>0.2 ng	Other phage	Other phage	Unclassified	Host-associated(human)	IMGVR	Ambiguous	Ambiguous
929814	39A	0.0909697	Pressure	Pre-Debridement	Unhealed	>0.2 ng	Salmonella phage	Salmonella phage	Salmonella phage RE-2010	Reference genome	NCBI	Defined	Defined
1000530252	27A	0.0907451	Venous	Pre-Debridement	Unhealed	>0.2 ng	Other phage	Other phage	Hp1likevirus	Host-associated(other)	IMGVR	Defined	Ambiguous
1000072627	22A	0.0902833	Diabetic	Pre-Debridement	Unhealed	>0.2 ng	Other phage	Other phage	Unclassified	Host-associated(other)	IMGVR	Ambiguous	Ambiguous
1000216739	22A	0.0902833	Diabetic	Pre-Debridement	Unhealed	>0.2 ng	Roseburia phage	Roseburia phage	Roseburia phage 1	Host-associated(human)	IMGVR	Defined	Defined
1000503133	22A	0.0902833	Diabetic	Pre-Debridement	Unhealed	>0.2 ng	Unknown host type	Unknown host type	Unclassified	Freshwater	IMGVR	Ambiguous	Ambiguous
1000544028	22A	0.0902833	Diabetic	Pre-Debridement	Unhealed	>0.2 ng	Other phage	Other phage	Unclassified	Terrestrial(soil)	IMGVR	Ambiguous	Ambiguous
1000561005	22A	0.0902833	Diabetic	Pre-Debridement	Unhealed	>0.2 ng	Kosakonia phage	Kosakonia phage	Kosakonia Hp1likevirus	Host-associated(other)	IMGVR	Defined	Defined
1000648570	22A	0.0902833	Diabetic	Pre-Debridement	Unhealed	>0.2 ng	Other phage	Other phage	Unclassified	Marine	IMGVR	Ambiguous	Ambiguous
1000716089	22A	0.0902833	Diabetic	Pre-Debridement	Unhealed	>0.2 ng	Unknown host type	Unknown host type	Unclassified	Engineered	IMGVR	Ambiguous	Ambiguous
1000369786	40A	0.0899028	Pressure	Pre-Debridement	Unhealed	>0.2 ng	Pseudomonas phage	Pseudomonas formosensis phage	Pseudomonas formosensis phage 2	Host-associated(human)	IMGVR	Defined	Defined
1000469166	29A	0.0895561	Venous	Pre-Debridement	Healed	>0.2 ng	Other phage	Other phage	Unclassified	Marine	IMGVR	Ambiguous	Ambiguous
1000757927	29A	0.0895561	Venous	Pre-Debridement	Healed	>0.2 ng	Salmonella phage	Salmonella phage	Salmonella phage 13	Curated prophage	IMGVR	Defined	Defined
1000008761	28A	0.0880766	Venous	Pre-Debridement	Healed	>0.2 ng	Other virus	Other virus	Unclassified	Marine	IMGVR	Ambiguous	Ambiguous
1000031912	28A	0.0880766	Venous	Pre-Debridement	Healed	>0.2 ng	Unknown host type	Unknown host type	Unclassified	Non-marine_Saline_and_Alkaline	IMGVR	Ambiguous	Ambiguous
1000727079	28A	0.0880766	Venous	Pre-Debridement	Healed	>0.2 ng	Unknown host type	Unknown host type	Unclassified	Freshwater	IMGVR	Ambiguous	Ambiguous
1000561005	25A	0.0875294	Diabetic	Pre-Debridement	Unhealed	>0.2 ng	Kosakonia phage	Kosakonia phage	Kosakonia Hp1likevirus	Host-associated(other)	IMGVR	Defined	Defined
1000031912	24A	0.0874714	Diabetic	Pre-Debridement	Unhealed	>0.2 ng	Unknown host type	Unknown host type	Unclassified	Non-marine_Saline_and_Alkaline	IMGVR	Ambiguous	Ambiguous
1000418092	24A	0.0874714	Diabetic	Pre-Debridement	Unhealed	>0.2 ng	Other phage	Other phage	Unclassified	Freshwater	IMGVR	Ambiguous	Ambiguous
1000484438	24A	0.0874714	Diabetic	Pre-Debridement	Unhealed	>0.2 ng	Other phage	Other phage	Unclassified	Marine	IMGVR	Ambiguous	Ambiguous
1000537835	24A	0.0874714	Diabetic	Pre-Debridement	Unhealed	>0.2 ng	Other phage	Other phage	Unclassified	Aquatic(sediment)	IMGVR	Ambiguous	Ambiguous
1000722837	24A	0.0874714	Diabetic	Pre-Debridement	Unhealed	>0.2 ng	Unknown host type	Unknown host type	Unclassified	Terrestrial(other)	IMGVR	Ambiguous	Ambiguous
1000069610	29A	0.0874238	Venous	Pre-Debridement	Healed	>0.2 ng	Other virus	Other virus	Unclassified	Marine	IMGVR	Ambiguous	Ambiguous
1000588167	29A	0.0874238	Venous	Pre-Debridement	Healed	>0.2 ng	Other phage	Other phage	Unclassified	Host-associated(other)	IMGVR	Ambiguous	Ambiguous
379329	29A	0.0874238	Venous	Pre-Debridement	Healed	>0.2 ng	Stx2-converting phage	Stx2-converting phage	Stx2-converting phage 86	Reference genome	NCBI	Defined	Defined
1000757927	27A	0.0867027	Venous	Pre-Debridement	Unhealed	>0.2 ng	Salmonella phage	Salmonella phage	Salmonella phage 13	Curated prophage	IMGVR	Defined	Defined
1000369786	34A	0.0864251	Arterial	Pre-Debridement	Healed	>0.2 ng	Pseudomonas phage	Pseudomonas formosensis phage	Pseudomonas formosensis phage 2	Host-associated(human)	IMGVR	Defined	Defined
1000487836	34A	0.0864251	Arterial	Pre-Debridement	Healed	>0.2 ng	Other phage	Other phage	Unclassified	Host-associated(plants)	IMGVR	Ambiguous	Ambiguous
1000749117	34A	0.0864251	Arterial	Pre-Debridement	Healed	>0.2 ng	Eubacterium phage	Eubacterium phage	Eubacterium phage 5	Curated prophage	IMGVR	Defined	Defined
1124849	37A	0.0863287	Pressure	Pre-Debridement	Unhealed	>0.2 ng	Pseudomonas phage	Pseudomonas phage	Pseudomonas phage OBP	Reference genome	NCBI	Defined	Defined
1813771	37A	0.0863287	Pressure	Pre-Debridement	Unhealed	>0.2 ng	Salmonella phage	Salmonella phage	Salmonella phage 118970_sal3	Reference genome	NCBI	Defined	Defined
1000487836	26A	0.085905	Venous	Pre-Debridement	Unhealed	>0.2 ng	Other phage	Other phage	Unclassified	Host-associated(plants)	IMGVR	Ambiguous	Ambiguous
1000727752	26A	0.085905	Venous	Pre-Debridement	Unhealed	>0.2 ng	Neisseria phage	Neisseria phage	Neisseria phage 29	Freshwater	IMGVR	Defined	Defined
1000705068	21A	0.0854443	Diabetic	Pre-Debridement	Healed	>0.2 ng	Pseudomonas phage	Pseudomonas formosensis phage	Pseudomonas formosensis phage 4	Terrestrial(soil)	IMGVR	Defined	Defined
1000292491	38A	0.0853606	Pressure	Pre-Debridement	Healed	>0.2 ng	Other phage	Other phage	Unclassified	Host-associated(plants)	IMGVR	Ambiguous	Ambiguous
1000583756	27A	0.08503	Venous	Pre-Debridement	Unhealed	>0.2 ng	Aquisalimonas phage	Aquisalimonas phage	Aquisalimonas phage 1	Engineered	IMGVR	Defined	Defined
2560678	39A	0.0849051	Pressure	Pre-Debridement	Unhealed	>0.2 ng	Pseudomonas phage	Pseudomonas phage	Pseudomonas virus PS44	Reference genome	NCBI	Defined	Defined
1000356646	22A	0.0846406	Diabetic	Pre-Debridement	Unhealed	>0.2 ng	Ruminococcus phage	Ruminococcus phage	Ruminococcus phage 6	Host-associated(human)	IMGVR	Defined	Defined
1000750617	22A	0.0846406	Diabetic	Pre-Debridement	Unhealed	>0.2 ng	Yokenella phage	Yokenella phage	Yokenella phage 1	Curated prophage	IMGVR	Defined	Defined
1000751615	22A	0.0846406	Diabetic	Pre-Debridement	Unhealed	>0.2 ng	Citrobacter phage	Citrobacter phage	Citrobacter phage 3	Curated prophage	IMGVR	Defined	Defined
1000755372	22A	0.0846406	Diabetic	Pre-Debridement	Unhealed	>0.2 ng	Klebsiella phage	Klebsiella phage	Klebsiella phage 26	Curated prophage	IMGVR	Defined	Defined
1922246	22A	0.0846406	Diabetic	Pre-Debridement	Unhealed	>0.2 ng	Staphylococcus phage	Staphylococcus phage	Staphylococcus virus Sextaec	Reference genome	NCBI	Defined	Defined
2006169	22A	0.0846406	Diabetic	Pre-Debridement	Unhealed	>0.2 ng	Pseudomonas phage	Pseudomonas phage	Pseudomonas virus DL60	Reference genome	NCBI	Defined	Defined
1000758041	40A	0.0842839	Pressure	Pre-Debridement	Unhealed	>0.2 ng	Salmonella phage	Salmonella phage	Salmonella phage 20	Curated prophage	IMGVR	Defined	Defined
1000759906	40A	0.0842839	Pressure	Pre-Debridement	Unhealed	>0.2 ng	Salmonella phage	Salmonella phage	Salmonella phage 26	Curated prophage	IMGVR	Defined	Defined
1000608622	35A	0.0834218	Arterial	Pre-Debridement	Unhealed	>0.2 ng	Other phage	Other phage	Unclassified	Host-associated(other)	IMGVR	Ambiguous	Ambiguous
2560678	32A	0.0830811	Arterial	Pre-Debridement	Unhealed	>0.2 ng	Pseudomonas phage	Pseudomonas phage	Pseudomonas virus PS44	Reference genome	NCBI	Defined	Defined
1000736342	36A	0.0830766	Pressure	Pre-Debridement	Healed	>0.2 ng	Vesivirus	Vesivirus	Canine vesivirus	Reference genome	IMGVR	Defined	Defined
1000759364	36A	0.0830766	Pressure	Pre-Debridement	Healed	>0.2 ng	Mannheimia phage	Mannheimia phage	Mannheimia phage 2	Curated prophage	IMGVR	Defined	Defined
1000122967	25A	0.0829226	Diabetic	Pre-Debridement	Unhealed	>0.2 ng	Other phage	Other phage	Unclassified	Host-associated(plants)	IMGVR	Ambiguous	Ambiguous
1000503133	25A	0.0829226	Diabetic	Pre-Debridement	Unhealed	>0.2 ng	Unknown host type	Unknown host type	Unclassified	Freshwater	IMGVR	Ambiguous	Ambiguous
1000597084	25A	0.0829226	Diabetic	Pre-Debridement	Unhealed	>0.2 ng	Other phage	Other phage	Unclassified	Host-associated(human)	IMGVR	Ambiguous	Ambiguous
1000648570	25A	0.0829226	Diabetic	Pre-Debridement	Unhealed	>0.2 ng	Other phage	Other phage	Unclassified	Marine	IMGVR	Ambiguous	Ambiguous
1000684560	25A	0.0829226	Diabetic	Pre-Debridement	Unhealed	>0.2 ng	Other phage	Other phage	Unclassified	Host-associated(human)	IMGVR	Ambiguous	Ambiguous
1000716089	25A	0.0829226	Diabetic	Pre-Debridement	Unhealed	>0.2 ng	Unknown host type	Unknown host type	Unclassified	Engineered	IMGVR	Ambiguous	Ambiguous
1225792	25A	0.0829226	Diabetic	Pre-Debridement	Unhealed	>0.2 ng	Pseudomonas phage	Pseudomonas phage	Pseudomonas phage JBD25	Reference genome	NCBI	Defined	Defined
1000132826	27A	0.0827997	Venous	Pre-Debridement	Unhealed	>0.2 ng	Other virus	Other virus	Unclassified	Freshwater	IMGVR	Ambiguous	Ambiguous
1000047830	28A	0.0825718	Venous	Pre-Debridement	Healed	>0.2 ng	Unknown host type	Unknown host type	Unclassified	Terrestrial(soil)	IMGVR	Ambiguous	Ambiguous
1000537835	28A	0.0825718	Venous	Pre-Debridement	Healed	>0.2 ng	Other phage	Other phage	Unclassified	Aquatic(sediment)	IMGVR	Ambiguous	Ambiguous
1000601325	28A	0.0825718	Venous	Pre-Debridement	Healed	>0.2 ng	Other phage	Other phage	Unclassified	Freshwater	IMGVR	Ambiguous	Ambiguous
1000684560	28A	0.0825718	Venous	Pre-Debridement	Healed	>0.2 ng	Other phage	Other phage	Unclassified	Host-associated(human)	IMGVR	Ambiguous	Ambiguous
1000749294	28A	0.0825718	Venous	Pre-Debridement	Healed	>0.2 ng	Campylobacter phage	Campylobacter phage	Campylobacter phage 8	Curated prophage	IMGVR	Defined	Defined
1000757116	28A	0.0825718	Venous	Pre-Debridement	Healed	>0.2 ng	Enterobacter phage	Enterobacter phage	Enterobacter phage	Unclassified	IMGVR	Defined	Defined
1000069610	36A	0.0815661	Pressure	Pre-Debridement	Healed	>0.2 ng	Other virus	Other virus	Unclassified	Marine	IMGVR	Ambiguous	Ambiguous
1548907	33A	0.0813721	Arterial	Pre-Debridement	Unhealed	>0.2 ng	Pseudomonas phage	Pseudomonas phage	Pseudomonas phage vB_PaeM_PAO1_Ab27	Reference genome	NCBI	Defined	Defined
1000340527	29A	0.0810269	Venous	Pre-Debridement	Healed	>0.2 ng	Cardiobacterium phage	Cardiobacterium phage	Cardiobacterium phage 2	Host-associated(human)	IMGVR	Defined	Defined
1000752433	29A	0.0810269	Venous	Pre-Debridement	Healed	>0.2 ng	Staphylococcus phage	Staphylococcus aureus phage	Staphylococcus aureus phage 10	Curated prophage	IMGVR	Defined	Defined
1000605314	24A	0.0807428	Diabetic	Pre-Debridement	Unhealed	>0.2 ng	Unknown host type	Unknown host type	Unclassified	Host-associated(human)	IMGVR	Ambiguous	Ambiguous
1308897	24A	0.0807428	Diabetic	Pre-Debridement	Unhealed	>0.2 ng	Staphylococcus phage	Staphylococcus phage	Staphylococcus phage StauST398-5	Reference genome	NCBI	Defined	Defined
2006173	24A	0.0807428	Diabetic	Pre-Debridement	Unhealed	>0.2 ng	Pseudomonas phage	Pseudomonas phage	Pseudomonas virus Ab28	Reference genome	NCBI	Defined	Defined
1000469166	21A	0.0804182	Diabetic	Pre-Debridement	Healed	>0.2 ng	Other phage	Other phage	Unclassified	Marine	IMGVR	Ambiguous	Ambiguous
1000752208	21A	0.0804182	Diabetic	Pre-Debridement	Healed	>0.2 ng	Bartonella phage	Bartonella phage	Bartonella phage 3	Curated prophage	IMGVR	Defined	Defined
1000756553	21A	0.0804182	Diabetic	Pre-Debridement	Healed	>0.2 ng	Pseudomonas phage	Pseudomonas phage	Pseudomonas phage 6	Curated prophage	IMGVR	Defined	Defined
2560663	21A	0.0804182	Diabetic	Pre-Debridement	Healed	>0.2 ng	Pseudomonas phage	Pseudomonas phage	Pseudomonas virus JBD67	Reference genome	NCBI	Defined	Defined
1000216220	36A	0.0800556	Pressure	Pre-Debridement	Healed	>0.2 ng	Other phage	Other phage	Unclassified	Host-associated(human)	IMGVR	Ambiguous	Ambiguous
1000484438	36A	0.0800556	Pressure	Pre-Debridement	Healed	>0.2 ng	Other phage	Other phage	Unclassified	Marine	IMGVR	Ambiguous	Ambiguous
1000751615	26A	0.0792969	Venous	Pre-Debridement	Unhealed	>0.2 ng	Citrobacter phage	Citrobacter phage	Citrobacter phage 3	Curated prophage	IMGVR	Defined	Defined
1000047830	22A	0.0789979	Diabetic	Pre-Debridement	Unhealed	>0.2 ng	Unknown host type	Unknown host type	Unclassified	Terrestrial(soil)	IMGVR	Ambiguous	Ambiguous
1000748652	22A	0.0789979	Diabetic	Pre-Debridement	Unhealed	>0.2 ng	Bacillus phage	Bacillus phage	Bacillus phage 17	Curated prophage	IMGVR	Defined	Defined
1225792	22A	0.0789979	Diabetic	Pre-Debridement	Unhealed	>0.2 ng	Pseudomonas phage	Pseudomonas phage	Pseudomonas phage JBD25	Reference genome	NCBI	Defined	Defined
2006173	22A	0.0789979	Diabetic	Pre-Debridement	Unhealed	>0.2 ng	Pseudomonas phage	Pseudomonas phage	Pseudomonas virus Ab28	Reference genome	NCBI	Defined	Defined
1000047016	29A	0.0788946	Venous	Pre-Debridement	Healed	>0.2 ng	Unknown host type	Unknown host type	Unclassified	Marine	IMGVR	Ambiguous	Ambiguous
1000540970	29A	0.0788946	Venous	Pre-Debridement	Healed	>0.2 ng	Other phage	Other phage	Unclassified	Engineered	IMGVR	Ambiguous	Ambiguous
1000756196	29A	0.0788946	Venous	Pre-Debridement	Healed	>0.2 ng	Salmonella phage	Salmonella phage	Salmonella phage 5	Curated prophage	IMGVR	Defined	Defined
1000759341	27A	0.0787573	Venous	Pre-Debridement	Unhealed	>0.2 ng	Mannheimia phage	Mannheimia phage	Mannheimia Mulikevirus	Curated prophage	IMGVR	Defined	Defined
1000727752	40A	0.0786649	Pressure	Pre-Debridement	Unhealed	>0.2 ng	Neisseria phage	Neisseria phage	Neisseria phage 29	Freshwater	IMGVR	Defined	Defined
1000748918	40A	0.0786649	Pressure	Pre-Debridement	Unhealed	>0.2 ng	Staphylococcus phage	Staphylococcus haemolyticus phage	Staphylococcus haemolyticus phage 1	Curated prophage	IMGVR	Defined	Defined
1000754407	40A	0.0786649	Pressure	Pre-Debridement	Unhealed	>0.2 ng	Salmonella phage	Salmonella phage	Salmonella phage 3	Curated prophage	IMGVR	Defined	Defined
2560732	40A	0.0786649	Pressure	Pre-Debridement	Unhealed	>0.2 ng	Salmonella phage	Salmonella phage	Salmonella virus SJ46	Reference genome	NCBI	Defined	Defined
1000528030	37A	0.0784806	Pressure	Pre-Debridement	Unhealed	>0.2 ng	Klebsiella phage	Klebsiella phage	Klebsiella phage 8	Engineered	IMGVR	Defined	Defined
1124849	27A	0.0784785	Venous	Pre-Debridement	Unhealed	>0.2 ng	Pseudomonas phage	Pseudomonas phage	Pseudomonas phage OBP	Reference genome	NCBI	Defined	Defined
1000027841	25A	0.0783158	Diabetic	Pre-Debridement	Unhealed	>0.2 ng	Unknown host type	Unknown host type	Unclassified	Freshwater	IMGVR	Ambiguous	Ambiguous
1000071541	25A	0.0783158	Diabetic	Pre-Debridement	Unhealed	>0.2 ng	Enterobacter phage	Enterobacter phage	Enterobacter phage 2	Engineered	IMGVR	Defined	Defined
1000155493	25A	0.0783158	Diabetic	Pre-Debridement	Unhealed	>0.2 ng	Other phage	Other phage	Unclassified	Host-associated(plants)	IMGVR	Ambiguous	Ambiguous
1000333612	25A	0.0783158	Diabetic	Pre-Debridement	Unhealed	>0.2 ng	Other virus	Other virus	Unclassified	Marine	IMGVR	Ambiguous	Ambiguous
1000737398	25A	0.0783158	Diabetic	Pre-Debridement	Unhealed	>0.2 ng	Strawberry virus	Strawberry virus	Strawberry chlorotic fleck-associated virus	Reference genome	IMGVR	Defined	Defined
1000748918	25A	0.0783158	Diabetic	Pre-Debridement	Unhealed	>0.2 ng	Staphylococcus phage	Staphylococcus haemolyticus phage	Staphylococcus haemolyticus phage 1	Curated prophage	IMGVR	Defined	Defined
1000752989	30A	0.077561	Venous	Pre-Debridement	Healed	>0.2 ng	Staphylococcus phage	Staphylococcus aureus phage	Staphylococcus aureus phage 23	Curated prophage	IMGVR	Defined	Defined
1548907	30A	0.077561	Venous	Pre-Debridement	Healed	>0.2 ng	Pseudomonas phage	Pseudomonas phage	Pseudomonas phage vB_PaeM_PAO1_Ab27	Reference genome	NCBI	Defined	Defined
563769	30A	0.077561	Venous	Pre-Debridement	Healed	>0.2 ng	Stx2-converting phage	Stx2-converting phage	Stx2-converting phage 1717	Reference genome	NCBI	Defined	Defined
1000529817	27A	0.0775027	Venous	Pre-Debridement	Unhealed	>0.2 ng	Atlantibacter phage	Atlantibacter phage	Atlantibacter phage 2	Engineered	IMGVR	Defined	Defined
2560660	32A	0.0771468	Arterial	Pre-Debridement	Unhealed	>0.2 ng	Pseudomonas phage	Pseudomonas phage	Pseudomonas virus E215	Reference genome	NCBI	Defined	Defined
1000522904	28A	0.077067	Venous	Pre-Debridement	Healed	>0.2 ng	Pseudomonas phage	Pseudomonas broad phage	Pseudomonas broad phage 5	Engineered	IMGVR	Defined	Defined
1000588988	28A	0.077067	Venous	Pre-Debridement	Healed	>0.2 ng	Other phage	Other phage	Unclassified	Engineered	IMGVR	Ambiguous	Ambiguous
1000606038	28A	0.077067	Venous	Pre-Debridement	Healed	>0.2 ng	Other phage	Other phage	Unclassified	Marine	IMGVR	Ambiguous	Ambiguous
1000751260	28A	0.077067	Venous	Pre-Debridement	Healed	>0.2 ng	Enterobacter phage	Enterobacter phage	Enterobacter phage 33	Curated prophage	IMGVR	Defined	Defined
1000751266	28A	0.077067	Venous	Pre-Debridement	Healed	>0.2 ng	Enterobacter phage	Enterobacter phage	Enterobacter phage 34	Curated prophage	IMGVR	Defined	Defined
1000751615	28A	0.077067	Venous	Pre-Debridement	Healed	>0.2 ng	Citrobacter phage	Citrobacter phage	Citrobacter phage 3	Curated prophage	IMGVR	Defined	Defined
155148	28A	0.077067	Venous	Pre-Debridement	Healed	>0.2 ng	Salmonella phage	Salmonella phage	Salmonella virus HK620	Reference genome	NCBI	Defined	Defined
2560661	28A	0.077067	Venous	Pre-Debridement	Healed	>0.2 ng	Pseudomonas phage	Pseudomonas phage	Pseudomonas virus E217	Reference genome	NCBI	Defined	Defined
1000099929	29A	0.0767623	Venous	Pre-Debridement	Healed	>0.2 ng	Other phage	Other phage	Unclassified	Host-associated(plants)	IMGVR	Ambiguous	Ambiguous
1000722759	29A	0.0767623	Venous	Pre-Debridement	Healed	>0.2 ng	Unknown host type	Unknown host type	Unclassified	Host-associated(other)	IMGVR	Ambiguous	Ambiguous
1000348340	27A	0.0756906	Venous	Pre-Debridement	Unhealed	>0.2 ng	Other phage	Other phage	P22likevirus	Engineered	IMGVR	Defined	Ambiguous
1000530252	21A	0.075392	Diabetic	Pre-Debridement	Healed	>0.2 ng	Other phage	Other phage	Hp1likevirus	Host-associated(other)	IMGVR	Defined	Ambiguous
1000751016	21A	0.075392	Diabetic	Pre-Debridement	Healed	>0.2 ng	Pseudomonas phage	Pseudomonas aeruginosa phage	Pseudomonas aeruginosa phage 9	Curated prophage	IMGVR	Defined	Defined
1000749294	33A	0.0751127	Arterial	Pre-Debridement	Unhealed	>0.2 ng	Campylobacter phage	Campylobacter phage	Campylobacter phage 8	Curated prophage	IMGVR	Defined	Defined
1000752208	33A	0.0751127	Arterial	Pre-Debridement	Unhealed	>0.2 ng	Bartonella phage	Bartonella phage	Bartonella phage 3	Curated prophage	IMGVR	Defined	Defined
1000758041	38A	0.0746906	Pressure	Pre-Debridement	Healed	>0.2 ng	Salmonella phage	Salmonella phage	Salmonella phage 20	Curated prophage	IMGVR	Defined	Defined
1124849	38A	0.0746906	Pressure	Pre-Debridement	Healed	>0.2 ng	Pseudomonas phage	Pseudomonas phage	Pseudomonas phage OBP	Reference genome	NCBI	Defined	Defined
1000047016	24A	0.0740143	Diabetic	Pre-Debridement	Unhealed	>0.2 ng	Unknown host type	Unknown host type	Unclassified	Marine	IMGVR	Ambiguous	Ambiguous
1000369786	24A	0.0740143	Diabetic	Pre-Debridement	Unhealed	>0.2 ng	Pseudomonas phage	Pseudomonas formosensis phage	Pseudomonas formosensis phage 2	Host-associated(human)	IMGVR	Defined	Defined
1000540963	24A	0.0740143	Diabetic	Pre-Debridement	Unhealed	>0.2 ng	Salmonella phage	Salmonella phage	Salmonella phage 35	Engineered	IMGVR	Defined	Defined
1000072058	25A	0.0737089	Diabetic	Pre-Debridement	Unhealed	>0.2 ng	Other phage	Other phage	Unclassified	Engineered	IMGVR	Ambiguous	Ambiguous
1000560875	25A	0.0737089	Diabetic	Pre-Debridement	Unhealed	>0.2 ng	Other phage	Other phage	Unclassified	Host-associated(other)	IMGVR	Ambiguous	Ambiguous
1000602285	25A	0.0737089	Diabetic	Pre-Debridement	Unhealed	>0.2 ng	Other phage	Other phage	Unclassified	Host-associated(human)	IMGVR	Ambiguous	Ambiguous
1000722759	25A	0.0737089	Diabetic	Pre-Debridement	Unhealed	>0.2 ng	Unknown host type	Unknown host type	Unclassified	Host-associated(other)	IMGVR	Ambiguous	Ambiguous
1000757948	25A	0.0737089	Diabetic	Pre-Debridement	Unhealed	>0.2 ng	Salmonella phage	Salmonella phage	Salmonella phage 16	Curated prophage	IMGVR	Defined	Defined
1168548	25A	0.0737089	Diabetic	Pre-Debridement	Unhealed	>0.2 ng	Salmonella phage	Salmonella phage	Salmonella phage vB_SemP_Emek	Reference genome	NCBI	Defined	Defined
1000340527	22A	0.0733552	Diabetic	Pre-Debridement	Unhealed	>0.2 ng	Cardiobacterium phage	Cardiobacterium phage	Cardiobacterium phage 2	Host-associated(human)	IMGVR	Defined	Defined
1000444119	22A	0.0733552	Diabetic	Pre-Debridement	Unhealed	>0.2 ng	Other phage	Other phage	Unclassified	Marine	IMGVR	Ambiguous	Ambiguous
1000722837	22A	0.0733552	Diabetic	Pre-Debridement	Unhealed	>0.2 ng	Unknown host type	Unknown host type	Unclassified	Terrestrial(other)	IMGVR	Ambiguous	Ambiguous
1000748918	22A	0.0733552	Diabetic	Pre-Debridement	Unhealed	>0.2 ng	Staphylococcus phage	Staphylococcus haemolyticus phage	Staphylococcus haemolyticus phage 1	Curated prophage	IMGVR	Defined	Defined
1168548	22A	0.0733552	Diabetic	Pre-Debridement	Unhealed	>0.2 ng	Salmonella phage	Salmonella phage	Salmonella phage vB_SemP_Emek	Reference genome	NCBI	Defined	Defined
1000529606	39A	0.0727758	Pressure	Pre-Debridement	Unhealed	>0.2 ng	Other phage	Other phage	Unclassified	Engineered	IMGVR	Ambiguous	Ambiguous
563769	39A	0.0727758	Pressure	Pre-Debridement	Unhealed	>0.2 ng	Stx2-converting phage	Stx2-converting phage	Stx2-converting phage 1717	Reference genome	NCBI	Defined	Defined
1000190588	36A	0.0725032	Pressure	Pre-Debridement	Healed	>0.2 ng	Other phage	Other phage	Unclassified	Freshwater	IMGVR	Ambiguous	Ambiguous
1922247	36A	0.0725032	Pressure	Pre-Debridement	Healed	>0.2 ng	Staphylococcus phage	Staphylococcus phage	Staphylococcus virus SEP9	Reference genome	NCBI	Defined	Defined
1000524061	29A	0.0724978	Venous	Pre-Debridement	Healed	>0.2 ng	Klebsiella phage	Klebsiella phage	Klebsiella phage 6	Engineered	IMGVR	Defined	Defined
1000757398	30A	0.0715948	Venous	Pre-Debridement	Healed	>0.2 ng	Klebsiella phage	Klebsiella phage	Klebsiella phage 29	Curated prophage	IMGVR	Defined	Defined
1000071541	28A	0.0715623	Venous	Pre-Debridement	Healed	>0.2 ng	Enterobacter phage	Enterobacter phage	Enterobacter phage 2	Engineered	IMGVR	Defined	Defined
1000072627	28A	0.0715623	Venous	Pre-Debridement	Healed	>0.2 ng	Other phage	Other phage	Unclassified	Host-associated(other)	IMGVR	Ambiguous	Ambiguous
1000377918	28A	0.0715623	Venous	Pre-Debridement	Healed	>0.2 ng	Fusobacterium phage	Fusobacterium phage	Fusobacterium phage 38	Host-associated(human)	IMGVR	Defined	Defined
1000560998	28A	0.0715623	Venous	Pre-Debridement	Healed	>0.2 ng	Other phage	Other phage	Unclassified	Host-associated(other)	IMGVR	Ambiguous	Ambiguous
1000584035	28A	0.0715623	Venous	Pre-Debridement	Healed	>0.2 ng	Atlantibacter phage	Atlantibacter phage	Atlantibacter phage 5	Engineered	IMGVR	Defined	Defined
1000716089	28A	0.0715623	Venous	Pre-Debridement	Healed	>0.2 ng	Unknown host type	Unknown host type	Unclassified	Engineered	IMGVR	Ambiguous	Ambiguous
2560659	28A	0.0715623	Venous	Pre-Debridement	Healed	>0.2 ng	Pseudomonas phage	Pseudomonas phage	Pseudomonas virus CEBDP1	Reference genome	NCBI	Defined	Defined
1000597070	27A	0.07123	Venous	Pre-Debridement	Unhealed	>0.2 ng	Other phage	Other phage	Unclassified	Host-associated(human)	IMGVR	Ambiguous	Ambiguous
1000348340	37A	0.0706326	Pressure	Pre-Debridement	Unhealed	>0.2 ng	Other phage	Other phage	P22likevirus	Engineered	IMGVR	Defined	Ambiguous
1000583782	37A	0.0706326	Pressure	Pre-Debridement	Unhealed	>0.2 ng	Pseudomonas phage	Pseudomonas broad phage	Pseudomonas broad phage 32	Engineered	IMGVR	Defined	Defined
1000608374	37A	0.0706326	Pressure	Pre-Debridement	Unhealed	>0.2 ng	Neisseria phage	Neisseria phage	Neisseria phage 23	Host-associated(other)	IMGVR	Defined	Defined
1000752679	37A	0.0706326	Pressure	Pre-Debridement	Unhealed	>0.2 ng	Staphylococcus phage	Staphylococcus aureus phage	Staphylococcus aureus phage 16	Curated prophage	IMGVR	Defined	Defined
929814	37A	0.0706326	Pressure	Pre-Debridement	Unhealed	>0.2 ng	Salmonella phage	Salmonella phage	Salmonella phage RE-2010	Reference genome	NCBI	Defined	Defined
1000751035	21A	0.0703659	Diabetic	Pre-Debridement	Healed	>0.2 ng	Pseudomonas phage	Pseudomonas aeruginosa phage	Pseudomonas aeruginosa phage 14	Curated prophage	IMGVR	Defined	Defined
2560661	21A	0.0703659	Diabetic	Pre-Debridement	Healed	>0.2 ng	Pseudomonas phage	Pseudomonas phage	Pseudomonas virus E217	Reference genome	NCBI	Defined	Defined
1000184280	29A	0.0703655	Venous	Pre-Debridement	Healed	>0.2 ng	Unknown host type	Unknown host type	Unclassified	Engineered	IMGVR	Ambiguous	Ambiguous
1000759889	29A	0.0703655	Venous	Pre-Debridement	Healed	>0.2 ng	Pseudomonas phage	Pseudomonas aeruginosa phage	Pseudomonas aeruginosa phage 43	Curated prophage	IMGVR	Defined	Defined
1000748918	36A	0.0694822	Pressure	Pre-Debridement	Healed	>0.2 ng	Staphylococcus phage	Staphylococcus haemolyticus phage	Staphylococcus haemolyticus phage 1	Curated prophage	IMGVR	Defined	Defined
1000434633	25A	0.0691021	Diabetic	Pre-Debridement	Unhealed	>0.2 ng	Other phage	Other phage	Mulikevirus	Host-associated(human)	IMGVR	Defined	Ambiguous
1000544028	25A	0.0691021	Diabetic	Pre-Debridement	Unhealed	>0.2 ng	Other phage	Other phage	Unclassified	Terrestrial(soil)	IMGVR	Ambiguous	Ambiguous
1000722837	25A	0.0691021	Diabetic	Pre-Debridement	Unhealed	>0.2 ng	Unknown host type	Unknown host type	Unclassified	Terrestrial(other)	IMGVR	Ambiguous	Ambiguous
1000750617	25A	0.0691021	Diabetic	Pre-Debridement	Unhealed	>0.2 ng	Yokenella phage	Yokenella phage	Yokenella phage 1	Curated prophage	IMGVR	Defined	Defined
1000155493	33A	0.0688533	Arterial	Pre-Debridement	Unhealed	>0.2 ng	Other phage	Other phage	Unclassified	Host-associated(plants)	IMGVR	Ambiguous	Ambiguous
1000529817	33A	0.0688533	Arterial	Pre-Debridement	Unhealed	>0.2 ng	Atlantibacter phage	Atlantibacter phage	Atlantibacter phage 2	Engineered	IMGVR	Defined	Defined
1000530252	33A	0.0688533	Arterial	Pre-Debridement	Unhealed	>0.2 ng	Other phage	Other phage	Hp1likevirus	Host-associated(other)	IMGVR	Defined	Ambiguous
1000751035	33A	0.0688533	Arterial	Pre-Debridement	Unhealed	>0.2 ng	Pseudomonas phage	Pseudomonas aeruginosa phage	Pseudomonas aeruginosa phage 14	Curated prophage	IMGVR	Defined	Defined
2560659	33A	0.0688533	Arterial	Pre-Debridement	Unhealed	>0.2 ng	Pseudomonas phage	Pseudomonas phage	Pseudomonas virus CEBDP1	Reference genome	NCBI	Defined	Defined
929814	35A	0.0682542	Arterial	Pre-Debridement	Unhealed	>0.2 ng	Salmonella phage	Salmonella phage	Salmonella phage RE-2010	Reference genome	NCBI	Defined	Defined
1000756553	29A	0.0682332	Venous	Pre-Debridement	Healed	>0.2 ng	Pseudomonas phage	Pseudomonas phage	Pseudomonas phage 6	Curated prophage	IMGVR	Defined	Defined
1000123879	22A	0.0677124	Diabetic	Pre-Debridement	Unhealed	>0.2 ng	Other phage	Other phage	Unclassified	Host-associated(other)	IMGVR	Ambiguous	Ambiguous
1000155099	22A	0.0677124	Diabetic	Pre-Debridement	Unhealed	>0.2 ng	Other phage	Other phage	Unclassified	Host-associated(plants)	IMGVR	Ambiguous	Ambiguous
1000434633	22A	0.0677124	Diabetic	Pre-Debridement	Unhealed	>0.2 ng	Other phage	Other phage	Mulikevirus	Host-associated(human)	IMGVR	Defined	Ambiguous
1000560875	22A	0.0677124	Diabetic	Pre-Debridement	Unhealed	>0.2 ng	Other phage	Other phage	Unclassified	Host-associated(other)	IMGVR	Ambiguous	Ambiguous
1000565691	22A	0.0677124	Diabetic	Pre-Debridement	Unhealed	>0.2 ng	Other phage	Other phage	Unclassified	Freshwater	IMGVR	Ambiguous	Ambiguous
1000757116	22A	0.0677124	Diabetic	Pre-Debridement	Unhealed	>0.2 ng	Enterobacter phage	Enterobacter phage	Enterobacter phage	Unclassified	IMGVR	Defined	Defined
1000434633	24A	0.0672857	Diabetic	Pre-Debridement	Unhealed	>0.2 ng	Other phage	Other phage	Mulikevirus	Host-associated(human)	IMGVR	Defined	Ambiguous
1000582271	24A	0.0672857	Diabetic	Pre-Debridement	Unhealed	>0.2 ng	Kocuria phage	Kocuria phage	Kocuria phage 2	Host-associated(human)	IMGVR	Defined	Defined
1000751269	27A	0.0667694	Venous	Pre-Debridement	Unhealed	>0.2 ng	Enterobacter phage	Enterobacter phage	Enterobacter phage 35	Curated prophage	IMGVR	Defined	Defined
1000455104	29A	0.0661009	Venous	Pre-Debridement	Healed	>0.2 ng	Other phage	Other phage	Unclassified	Marine	IMGVR	Ambiguous	Ambiguous
1000142855	26A	0.0660808	Venous	Pre-Debridement	Unhealed	>0.2 ng	Other phage	Other phage	Unclassified	Terrestrial(soil)	IMGVR	Ambiguous	Ambiguous
1000529606	26A	0.0660808	Venous	Pre-Debridement	Unhealed	>0.2 ng	Other phage	Other phage	Unclassified	Engineered	IMGVR	Ambiguous	Ambiguous
2006169	26A	0.0660808	Venous	Pre-Debridement	Unhealed	>0.2 ng	Pseudomonas phage	Pseudomonas phage	Pseudomonas virus DL60	Reference genome	NCBI	Defined	Defined
1000001242	28A	0.0660575	Venous	Pre-Debridement	Healed	>0.2 ng	Unknown host type	Unknown host type	Unclassified	Host-associated(other)	IMGVR	Ambiguous	Ambiguous
1000602285	28A	0.0660575	Venous	Pre-Debridement	Healed	>0.2 ng	Other phage	Other phage	Unclassified	Host-associated(human)	IMGVR	Ambiguous	Ambiguous
1000754595	28A	0.0660575	Venous	Pre-Debridement	Healed	>0.2 ng	Mannheimia phage	Mannheimia phage	Mannheimia phage 1	Curated prophage	IMGVR	Defined	Defined
1000757425	28A	0.0660575	Venous	Pre-Debridement	Healed	>0.2 ng	Other gammaproteobacteria phage	Other gammaproteobacteria phage	Other gammaproteobacteria phage 2	Curated prophage	IMGVR	Defined	Ambiguous
2560664	28A	0.0660575	Venous	Pre-Debridement	Healed	>0.2 ng	Pseudomonas phage	Pseudomonas phage	Pseudomonas virus JD18	Reference genome	NCBI	Defined	Defined
1000348303	21A	0.0653398	Diabetic	Pre-Debridement	Healed	>0.2 ng	Klebsiella phage	Klebsiella phage	Klebsiella phage 5	Engineered	IMGVR	Defined	Defined
1000522904	21A	0.0653398	Diabetic	Pre-Debridement	Healed	>0.2 ng	Pseudomonas phage	Pseudomonas broad phage	Pseudomonas broad phage 5	Engineered	IMGVR	Defined	Defined
1000608374	21A	0.0653398	Diabetic	Pre-Debridement	Healed	>0.2 ng	Neisseria phage	Neisseria phage	Neisseria phage 23	Host-associated(other)	IMGVR	Defined	Defined
1124849	21A	0.0653398	Diabetic	Pre-Debridement	Healed	>0.2 ng	Pseudomonas phage	Pseudomonas phage	Pseudomonas phage OBP	Reference genome	NCBI	Defined	Defined
563769	21A	0.0653398	Diabetic	Pre-Debridement	Healed	>0.2 ng	Stx2-converting phage	Stx2-converting phage	Stx2-converting phage 1717	Reference genome	NCBI	Defined	Defined
1000749294	32A	0.065278	Arterial	Pre-Debridement	Unhealed	>0.2 ng	Campylobacter phage	Campylobacter phage	Campylobacter phage 8	Curated prophage	IMGVR	Defined	Defined
1000758041	32A	0.065278	Arterial	Pre-Debridement	Unhealed	>0.2 ng	Salmonella phage	Salmonella phage	Salmonella phage 20	Curated prophage	IMGVR	Defined	Defined
399185	32A	0.065278	Arterial	Pre-Debridement	Unhealed	>0.2 ng	Staphylococcus phage	Staphylococcus phage	Staphylococcus virus PH15	Reference genome	NCBI	Defined	Defined
1000072627	25A	0.0644953	Diabetic	Pre-Debridement	Unhealed	>0.2 ng	Other phage	Other phage	Unclassified	Host-associated(other)	IMGVR	Ambiguous	Ambiguous
1000713626	25A	0.0644953	Diabetic	Pre-Debridement	Unhealed	>0.2 ng	Unknown host type	Unknown host type	Unclassified	Marine	IMGVR	Ambiguous	Ambiguous
2006177	25A	0.0644953	Diabetic	Pre-Debridement	Unhealed	>0.2 ng	Pseudomonas phage	Pseudomonas phage	Pseudomonas virus LBL3	Reference genome	NCBI	Defined	Defined
1000608622	38A	0.0640205	Pressure	Pre-Debridement	Healed	>0.2 ng	Other phage	Other phage	Unclassified	Host-associated(other)	IMGVR	Ambiguous	Ambiguous
1000727752	38A	0.0640205	Pressure	Pre-Debridement	Healed	>0.2 ng	Neisseria phage	Neisseria phage	Neisseria phage 29	Freshwater	IMGVR	Defined	Defined
1000132826	29A	0.0639686	Venous	Pre-Debridement	Healed	>0.2 ng	Other virus	Other virus	Unclassified	Freshwater	IMGVR	Ambiguous	Ambiguous
1000543743	29A	0.0639686	Venous	Pre-Debridement	Healed	>0.2 ng	Klebsiella phage	Klebsiella phage	Klebsiella phage 12	Host-associated(other)	IMGVR	Defined	Defined
1000751269	29A	0.0639686	Venous	Pre-Debridement	Healed	>0.2 ng	Enterobacter phage	Enterobacter phage	Enterobacter phage 35	Curated prophage	IMGVR	Defined	Defined
1000469166	37A	0.0627845	Pressure	Pre-Debridement	Unhealed	>0.2 ng	Other phage	Other phage	Unclassified	Marine	IMGVR	Ambiguous	Ambiguous
1000756196	37A	0.0627845	Pressure	Pre-Debridement	Unhealed	>0.2 ng	Salmonella phage	Salmonella phage	Salmonella phage 5	Curated prophage	IMGVR	Defined	Defined
1000757451	37A	0.0627845	Pressure	Pre-Debridement	Unhealed	>0.2 ng	Klebsiella phage	Klebsiella phage	Klebsiella phage 30	Curated prophage	IMGVR	Defined	Defined
1000292491	33A	0.0625939	Arterial	Pre-Debridement	Unhealed	>0.2 ng	Other phage	Other phage	Unclassified	Host-associated(plants)	IMGVR	Ambiguous	Ambiguous
1647458	33A	0.0625939	Arterial	Pre-Debridement	Unhealed	>0.2 ng	Salmonella phage	Salmonella phage	Salmonella phage SEN22	Reference genome	NCBI	Defined	Defined
2560663	33A	0.0625939	Arterial	Pre-Debridement	Unhealed	>0.2 ng	Pseudomonas phage	Pseudomonas phage	Pseudomonas virus JBD67	Reference genome	NCBI	Defined	Defined
1000425768	22A	0.0620697	Diabetic	Pre-Debridement	Unhealed	>0.2 ng	Other phage	Other phage	Unclassified	Freshwater	IMGVR	Ambiguous	Ambiguous
1000528030	22A	0.0620697	Diabetic	Pre-Debridement	Unhealed	>0.2 ng	Klebsiella phage	Klebsiella phage	Klebsiella phage 8	Engineered	IMGVR	Defined	Defined
1000528545	22A	0.0620697	Diabetic	Pre-Debridement	Unhealed	>0.2 ng	Other phage	Other phage	Unclassified	Engineered	IMGVR	Ambiguous	Ambiguous
1000529173	22A	0.0620697	Diabetic	Pre-Debridement	Unhealed	>0.2 ng	Other phage	Other phage	Unclassified	Engineered	IMGVR	Ambiguous	Ambiguous
1000595561	22A	0.0620697	Diabetic	Pre-Debridement	Unhealed	>0.2 ng	Methylomonas phage	Methylomonas phage	Methylomonas Hp1likevirus	Freshwater	IMGVR	Defined	Defined
1000759341	22A	0.0620697	Diabetic	Pre-Debridement	Unhealed	>0.2 ng	Mannheimia phage	Mannheimia phage	Mannheimia Mulikevirus	Curated prophage	IMGVR	Defined	Defined
929814	27A	0.0618907	Venous	Pre-Debridement	Unhealed	>0.2 ng	Salmonella phage	Salmonella phage	Salmonella phage RE-2010	Reference genome	NCBI	Defined	Defined
1000318309	29A	0.0618363	Venous	Pre-Debridement	Healed	>0.2 ng	Aggregatibacter phage	Aggregatibacter phage	Aggregatibacter phage 4	Host-associated(human)	IMGVR	Defined	Defined
1000537835	29A	0.0618363	Venous	Pre-Debridement	Healed	>0.2 ng	Other phage	Other phage	Unclassified	Aquatic(sediment)	IMGVR	Ambiguous	Ambiguous
1000582339	40A	0.0618082	Pressure	Pre-Debridement	Unhealed	>0.2 ng	Other phage	Other phage	Unclassified	Engineered	IMGVR	Ambiguous	Ambiguous
1000295836	34A	0.0617322	Arterial	Pre-Debridement	Healed	>0.2 ng	Other phage	Other phage	Unclassified	Host-associated(human)	IMGVR	Ambiguous	Ambiguous
1000748215	34A	0.0617322	Arterial	Pre-Debridement	Healed	>0.2 ng	Staphylococcus phage	Staphylococcus aureus phage	Staphylococcus aureus phage 4	Curated prophage	IMGVR	Defined	Defined
1000748429	35A	0.0606704	Arterial	Pre-Debridement	Unhealed	>0.2 ng	Bacillus phage	Bacillus phage	Bacillus phage 13	Curated prophage	IMGVR	Defined	Defined
1000754282	39A	0.0606465	Pressure	Pre-Debridement	Unhealed	>0.2 ng	Chryseobacterium phage	Chryseobacterium phage	Chryseobacterium phage 1	Curated prophage	IMGVR	Defined	Defined
1000757948	39A	0.0606465	Pressure	Pre-Debridement	Unhealed	>0.2 ng	Salmonella phage	Salmonella phage	Salmonella phage 16	Curated prophage	IMGVR	Defined	Defined
1000444119	24A	0.0605571	Diabetic	Pre-Debridement	Unhealed	>0.2 ng	Other phage	Other phage	Unclassified	Marine	IMGVR	Ambiguous	Ambiguous
1000573340	24A	0.0605571	Diabetic	Pre-Debridement	Unhealed	>0.2 ng	Other phage	Other phage	Unclassified	Freshwater	IMGVR	Ambiguous	Ambiguous
1000749117	24A	0.0605571	Diabetic	Pre-Debridement	Unhealed	>0.2 ng	Eubacterium phage	Eubacterium phage	Eubacterium phage 5	Curated prophage	IMGVR	Defined	Defined
1922246	24A	0.0605571	Diabetic	Pre-Debridement	Unhealed	>0.2 ng	Staphylococcus phage	Staphylococcus phage	Staphylococcus virus Sextaec	Reference genome	NCBI	Defined	Defined
1000097006	28A	0.0605527	Venous	Pre-Debridement	Healed	>0.2 ng	Other phage	Other phage	Unclassified	Engineered	IMGVR	Ambiguous	Ambiguous
1000695182	27A	0.0604967	Venous	Pre-Debridement	Unhealed	>0.2 ng	Bacteroides phage	Bacteroides phage	Bacteroides phage 85	Host-associated(human)	IMGVR	Defined	Defined
1000752679	21A	0.0603136	Diabetic	Pre-Debridement	Healed	>0.2 ng	Staphylococcus phage	Staphylococcus aureus phage	Staphylococcus aureus phage 16	Curated prophage	IMGVR	Defined	Defined
2560664	21A	0.0603136	Diabetic	Pre-Debridement	Healed	>0.2 ng	Pseudomonas phage	Pseudomonas phage	Pseudomonas virus JD18	Reference genome	NCBI	Defined	Defined
1000161213	25A	0.0598885	Diabetic	Pre-Debridement	Unhealed	>0.2 ng	Other phage	Other phage	Unclassified	Terrestrial(soil)	IMGVR	Ambiguous	Ambiguous
1000216739	25A	0.0598885	Diabetic	Pre-Debridement	Unhealed	>0.2 ng	Roseburia phage	Roseburia phage	Roseburia phage 1	Host-associated(human)	IMGVR	Defined	Defined
1000425768	25A	0.0598885	Diabetic	Pre-Debridement	Unhealed	>0.2 ng	Other phage	Other phage	Unclassified	Freshwater	IMGVR	Ambiguous	Ambiguous
1000606835	25A	0.0598885	Diabetic	Pre-Debridement	Unhealed	>0.2 ng	Grimontella phage	Grimontella phage	Grimontella phage 2	Host-associated(human)	IMGVR	Defined	Defined
1000752689	25A	0.0598885	Diabetic	Pre-Debridement	Unhealed	>0.2 ng	Staphylococcus phage	Staphylococcus aureus phage	Staphylococcus aureus phage 17	Curated prophage	IMGVR	Defined	Defined
1000756553	25A	0.0598885	Diabetic	Pre-Debridement	Unhealed	>0.2 ng	Pseudomonas phage	Pseudomonas phage	Pseudomonas phage 6	Curated prophage	IMGVR	Defined	Defined
1000094829	29A	0.059704	Venous	Pre-Debridement	Healed	>0.2 ng	Other phage	Other phage	Unclassified	Marine	IMGVR	Ambiguous	Ambiguous
1813771	26A	0.0594727	Venous	Pre-Debridement	Unhealed	>0.2 ng	Salmonella phage	Salmonella phage	Salmonella phage 118970_sal3	Reference genome	NCBI	Defined	Defined
2560673	32A	0.0593437	Arterial	Pre-Debridement	Unhealed	>0.2 ng	Pseudomonas phage	Pseudomonas phage	Pseudomonas virus PA5	Reference genome	NCBI	Defined	Defined
1000375276	36A	0.0589088	Pressure	Pre-Debridement	Healed	>0.2 ng	Salinivirga phage	Salinivirga phage	Salinivirga phage 1	Freshwater	IMGVR	Defined	Defined
1000756196	27A	0.0579877	Venous	Pre-Debridement	Unhealed	>0.2 ng	Salmonella phage	Salmonella phage	Salmonella phage 5	Curated prophage	IMGVR	Defined	Defined
1000759947	27A	0.0577089	Venous	Pre-Debridement	Unhealed	>0.2 ng	Pseudomonas phage	Pseudomonas aeruginosa phage	Pseudomonas aeruginosa phage 45	Curated prophage	IMGVR	Defined	Defined
1000377947	27A	0.0574301	Venous	Pre-Debridement	Unhealed	>0.2 ng	Actinobaculum phage	Actinobaculum phage	Actinobaculum phage 1	Host-associated(human)	IMGVR	Defined	Defined
1000608622	22A	0.056427	Diabetic	Pre-Debridement	Unhealed	>0.2 ng	Other phage	Other phage	Unclassified	Host-associated(other)	IMGVR	Ambiguous	Ambiguous
1000750524	22A	0.056427	Diabetic	Pre-Debridement	Unhealed	>0.2 ng	Providencia phage	Providencia phage	Providencia phage 1	Curated prophage	IMGVR	Defined	Defined
1000756553	22A	0.056427	Diabetic	Pre-Debridement	Unhealed	>0.2 ng	Pseudomonas phage	Pseudomonas phage	Pseudomonas phage 6	Curated prophage	IMGVR	Defined	Defined
1000573340	33A	0.0563345	Arterial	Pre-Debridement	Unhealed	>0.2 ng	Other phage	Other phage	Unclassified	Freshwater	IMGVR	Ambiguous	Ambiguous
1000748918	33A	0.0563345	Arterial	Pre-Debridement	Unhealed	>0.2 ng	Staphylococcus phage	Staphylococcus haemolyticus phage	Staphylococcus haemolyticus phage 1	Curated prophage	IMGVR	Defined	Defined
1000751269	33A	0.0563345	Arterial	Pre-Debridement	Unhealed	>0.2 ng	Enterobacter phage	Enterobacter phage	Enterobacter phage 35	Curated prophage	IMGVR	Defined	Defined
1000757393	33A	0.0563345	Arterial	Pre-Debridement	Unhealed	>0.2 ng	Morganella phage	Morganella phage	Morganella phage 4	Curated prophage	IMGVR	Defined	Defined
2560664	33A	0.0563345	Arterial	Pre-Debridement	Unhealed	>0.2 ng	Pseudomonas phage	Pseudomonas phage	Pseudomonas virus JD18	Reference genome	NCBI	Defined	Defined
1000544211	40A	0.0561892	Pressure	Pre-Debridement	Unhealed	>0.2 ng	Other phage	Other phage	Unclassified	Engineered	IMGVR	Ambiguous	Ambiguous
1647458	40A	0.0561892	Pressure	Pre-Debridement	Unhealed	>0.2 ng	Salmonella phage	Salmonella phage	Salmonella phage SEN22	Reference genome	NCBI	Defined	Defined
155148	34A	0.055559	Arterial	Pre-Debridement	Healed	>0.2 ng	Salmonella phage	Salmonella phage	Salmonella virus HK620	Reference genome	NCBI	Defined	Defined
1000542745	29A	0.0554395	Venous	Pre-Debridement	Healed	>0.2 ng	Corynebacterium phage	Corynebacterium phage	Corynebacterium phage 12	Host-associated(human)	IMGVR	Defined	Defined
1000739801	29A	0.0554395	Venous	Pre-Debridement	Healed	>0.2 ng	Unknown host type	Unknown host type	Unclassified	Unclassified	IMGVR	Ambiguous	Ambiguous
1000165076	21A	0.0552875	Diabetic	Pre-Debridement	Healed	>0.2 ng	Neisseria phage	Neisseria phage	Neisseria phage 2	Host-associated(other)	IMGVR	Defined	Defined
1000748215	21A	0.0552875	Diabetic	Pre-Debridement	Healed	>0.2 ng	Staphylococcus phage	Staphylococcus aureus phage	Staphylococcus aureus phage 4	Curated prophage	IMGVR	Defined	Defined
1000741011	25A	0.0552817	Diabetic	Pre-Debridement	Unhealed	>0.2 ng	Unknown host type	Unknown host type	Unclassified	Unclassified	IMGVR	Ambiguous	Ambiguous
1000751766	25A	0.0552817	Diabetic	Pre-Debridement	Unhealed	>0.2 ng	Salmonella phage	Salmonella phage	Salmonella phage 1	Curated prophage	IMGVR	Defined	Defined
1000759400	25A	0.0552817	Diabetic	Pre-Debridement	Unhealed	>0.2 ng	Salmonella phage	Salmonella phage	Salmonella phage 22	Curated prophage	IMGVR	Defined	Defined
2560678	25A	0.0552817	Diabetic	Pre-Debridement	Unhealed	>0.2 ng	Pseudomonas phage	Pseudomonas phage	Pseudomonas virus PS44	Reference genome	NCBI	Defined	Defined
1000751461	37A	0.0549364	Pressure	Pre-Debridement	Unhealed	>0.2 ng	Acinetobacter phage	Acinetobacter phage	Acinetobacter phage 33	Curated prophage	IMGVR	Defined	Defined
1000588167	27A	0.054921	Venous	Pre-Debridement	Unhealed	>0.2 ng	Other phage	Other phage	Unclassified	Host-associated(other)	IMGVR	Ambiguous	Ambiguous
1000505618	39A	0.0545818	Pressure	Pre-Debridement	Unhealed	>0.2 ng	Unknown host type	Unknown host type	Unclassified	Thermal_springs	IMGVR	Ambiguous	Ambiguous
1000602168	39A	0.0545818	Pressure	Pre-Debridement	Unhealed	>0.2 ng	Prevotella phage	Prevotella phage	Prevotella phage 30	Host-associated(human)	IMGVR	Defined	Defined
1000001242	36A	0.0543774	Pressure	Pre-Debridement	Healed	>0.2 ng	Unknown host type	Unknown host type	Unclassified	Host-associated(other)	IMGVR	Ambiguous	Ambiguous
1000528358	27A	0.0540846	Venous	Pre-Debridement	Unhealed	>0.2 ng	Other phage	Other phage	Unclassified	Engineered	IMGVR	Ambiguous	Ambiguous
1000750928	27A	0.0540846	Venous	Pre-Debridement	Unhealed	>0.2 ng	Yersinia phage	Yersinia phage	Yersinia phage 4	Unclassified	IMGVR	Defined	Defined
1000356646	24A	0.0538286	Diabetic	Pre-Debridement	Unhealed	>0.2 ng	Ruminococcus phage	Ruminococcus phage	Ruminococcus phage 6	Host-associated(human)	IMGVR	Defined	Defined
1000469166	30A	0.0536961	Venous	Pre-Debridement	Healed	>0.2 ng	Other phage	Other phage	Unclassified	Marine	IMGVR	Ambiguous	Ambiguous
1000751035	30A	0.0536961	Venous	Pre-Debridement	Healed	>0.2 ng	Pseudomonas phage	Pseudomonas aeruginosa phage	Pseudomonas aeruginosa phage 14	Curated prophage	IMGVR	Defined	Defined
1000318309	27A	0.0535271	Venous	Pre-Debridement	Unhealed	>0.2 ng	Aggregatibacter phage	Aggregatibacter phage	Aggregatibacter phage 4	Host-associated(human)	IMGVR	Defined	Defined
1000529606	32A	0.0534093	Arterial	Pre-Debridement	Unhealed	>0.2 ng	Other phage	Other phage	Unclassified	Engineered	IMGVR	Ambiguous	Ambiguous
1000757116	32A	0.0534093	Arterial	Pre-Debridement	Unhealed	>0.2 ng	Enterobacter phage	Enterobacter phage	Enterobacter phage	Unclassified	IMGVR	Defined	Defined
1922247	32A	0.0534093	Arterial	Pre-Debridement	Unhealed	>0.2 ng	Staphylococcus phage	Staphylococcus phage	Staphylococcus virus SEP9	Reference genome	NCBI	Defined	Defined
2560394	32A	0.0534093	Arterial	Pre-Debridement	Unhealed	>0.2 ng	Corynebacterium phage	Corynebacterium phage	Corynebacterium virus Darwin	Reference genome	NCBI	Defined	Defined
563769	32A	0.0534093	Arterial	Pre-Debridement	Unhealed	>0.2 ng	Stx2-converting phage	Stx2-converting phage	Stx2-converting phage 1717	Reference genome	NCBI	Defined	Defined
2560732	38A	0.0533504	Pressure	Pre-Debridement	Healed	>0.2 ng	Salmonella phage	Salmonella phage	Salmonella virus SJ46	Reference genome	NCBI	Defined	Defined
1000356646	29A	0.0533072	Venous	Pre-Debridement	Healed	>0.2 ng	Ruminococcus phage	Ruminococcus phage	Ruminococcus phage 6	Host-associated(human)	IMGVR	Defined	Defined
1000504241	29A	0.0533072	Venous	Pre-Debridement	Healed	>0.2 ng	Other phage	Other phage	Unclassified	Host-associated(other)	IMGVR	Ambiguous	Ambiguous
1000608622	29A	0.0533072	Venous	Pre-Debridement	Healed	>0.2 ng	Other phage	Other phage	Unclassified	Host-associated(other)	IMGVR	Ambiguous	Ambiguous
2560678	29A	0.0533072	Venous	Pre-Debridement	Healed	>0.2 ng	Pseudomonas phage	Pseudomonas phage	Pseudomonas virus PS44	Reference genome	NCBI	Defined	Defined
1000533528	35A	0.0530866	Arterial	Pre-Debridement	Unhealed	>0.2 ng	Other phage	Other phage	Unclassified	Host-associated(other)	IMGVR	Ambiguous	Ambiguous
1000583756	35A	0.0530866	Arterial	Pre-Debridement	Unhealed	>0.2 ng	Aquisalimonas phage	Aquisalimonas phage	Aquisalimonas phage 1	Engineered	IMGVR	Defined	Defined
563769	35A	0.0530866	Arterial	Pre-Debridement	Unhealed	>0.2 ng	Stx2-converting phage	Stx2-converting phage	Stx2-converting phage 1717	Reference genome	NCBI	Defined	Defined
1000583782	36A	0.0528669	Pressure	Pre-Debridement	Healed	>0.2 ng	Pseudomonas phage	Pseudomonas broad phage	Pseudomonas broad phage 32	Engineered	IMGVR	Defined	Defined
1000736342	26A	0.0528646	Venous	Pre-Debridement	Unhealed	>0.2 ng	Vesivirus	Vesivirus	Canine vesivirus	Reference genome	IMGVR	Defined	Defined
1000434633	29A	0.0511749	Venous	Pre-Debridement	Healed	>0.2 ng	Other phage	Other phage	Mulikevirus	Host-associated(human)	IMGVR	Defined	Ambiguous
1225792	29A	0.0511749	Venous	Pre-Debridement	Healed	>0.2 ng	Pseudomonas phage	Pseudomonas phage	Pseudomonas phage JBD25	Reference genome	NCBI	Defined	Defined
1000027841	22A	0.0507843	Diabetic	Pre-Debridement	Unhealed	>0.2 ng	Unknown host type	Unknown host type	Unclassified	Freshwater	IMGVR	Ambiguous	Ambiguous
1000155493	22A	0.0507843	Diabetic	Pre-Debridement	Unhealed	>0.2 ng	Other phage	Other phage	Unclassified	Host-associated(plants)	IMGVR	Ambiguous	Ambiguous
1000246597	22A	0.0507843	Diabetic	Pre-Debridement	Unhealed	>0.2 ng	Other phage	Other phage	Unclassified	Marine	IMGVR	Ambiguous	Ambiguous
1000528671	22A	0.0507843	Diabetic	Pre-Debridement	Unhealed	>0.2 ng	Other phage	Other phage	Unclassified	Engineered	IMGVR	Ambiguous	Ambiguous
1000748429	22A	0.0507843	Diabetic	Pre-Debridement	Unhealed	>0.2 ng	Bacillus phage	Bacillus phage	Bacillus phage 13	Curated prophage	IMGVR	Defined	Defined
1000752409	22A	0.0507843	Diabetic	Pre-Debridement	Unhealed	>0.2 ng	Staphylococcus phage	Staphylococcus aureus phage	Staphylococcus aureus phage 9	Curated prophage	IMGVR	Defined	Defined
1000757713	22A	0.0507843	Diabetic	Pre-Debridement	Unhealed	>0.2 ng	Salmonella phage	Salmonella phage	Salmonella phage 8	Curated prophage	IMGVR	Defined	Defined
2560664	22A	0.0507843	Diabetic	Pre-Debridement	Unhealed	>0.2 ng	Pseudomonas phage	Pseudomonas phage	Pseudomonas virus JD18	Reference genome	NCBI	Defined	Defined
1000222309	25A	0.0506749	Diabetic	Pre-Debridement	Unhealed	>0.2 ng	Unknown host type	Unknown host type	Unclassified	Marine	IMGVR	Ambiguous	Ambiguous
1000533528	25A	0.0506749	Diabetic	Pre-Debridement	Unhealed	>0.2 ng	Other phage	Other phage	Unclassified	Host-associated(other)	IMGVR	Ambiguous	Ambiguous
2006173	25A	0.0506749	Diabetic	Pre-Debridement	Unhealed	>0.2 ng	Pseudomonas phage	Pseudomonas phage	Pseudomonas virus Ab28	Reference genome	NCBI	Defined	Defined
1000524061	40A	0.0505703	Pressure	Pre-Debridement	Unhealed	>0.2 ng	Klebsiella phage	Klebsiella phage	Klebsiella phage 6	Engineered	IMGVR	Defined	Defined
155148	27A	0.0504604	Venous	Pre-Debridement	Unhealed	>0.2 ng	Salmonella phage	Salmonella phage	Salmonella virus HK620	Reference genome	NCBI	Defined	Defined
1000602168	27A	0.050321	Venous	Pre-Debridement	Unhealed	>0.2 ng	Prevotella phage	Prevotella phage	Prevotella phage 30	Host-associated(human)	IMGVR	Defined	Defined
1000753398	21A	0.0502614	Diabetic	Pre-Debridement	Healed	>0.2 ng	Staphylococcus phage	Staphylococcus aureus phage	Staphylococcus aureus phage 27	Curated prophage	IMGVR	Defined	Defined
1922246	21A	0.0502614	Diabetic	Pre-Debridement	Healed	>0.2 ng	Staphylococcus phage	Staphylococcus phage	Staphylococcus virus Sextaec	Reference genome	NCBI	Defined	Defined
1000754282	33A	0.0500751	Arterial	Pre-Debridement	Unhealed	>0.2 ng	Chryseobacterium phage	Chryseobacterium phage	Chryseobacterium phage 1	Curated prophage	IMGVR	Defined	Defined
1000758041	33A	0.0500751	Arterial	Pre-Debridement	Unhealed	>0.2 ng	Salmonella phage	Salmonella phage	Salmonella phage 20	Curated prophage	IMGVR	Defined	Defined
1000524391	28A	0.0495431	Venous	Pre-Debridement	Healed	>0.2 ng	Propionibacterium phage	Propionibacterium phage	Propionibacterium phage 1	Host-associated(human)	IMGVR	Defined	Defined
1000561005	28A	0.0495431	Venous	Pre-Debridement	Healed	>0.2 ng	Kosakonia phage	Kosakonia phage	Kosakonia Hp1likevirus	Host-associated(other)	IMGVR	Defined	Defined
1000751766	28A	0.0495431	Venous	Pre-Debridement	Healed	>0.2 ng	Salmonella phage	Salmonella phage	Salmonella phage 1	Curated prophage	IMGVR	Defined	Defined
1000522904	34A	0.0493858	Arterial	Pre-Debridement	Healed	>0.2 ng	Pseudomonas phage	Pseudomonas broad phage	Pseudomonas broad phage 5	Engineered	IMGVR	Defined	Defined
1000752208	34A	0.0493858	Arterial	Pre-Debridement	Healed	>0.2 ng	Bartonella phage	Bartonella phage	Bartonella phage 3	Curated prophage	IMGVR	Defined	Defined
1000752989	34A	0.0493858	Arterial	Pre-Debridement	Healed	>0.2 ng	Staphylococcus phage	Staphylococcus aureus phage	Staphylococcus aureus phage 23	Curated prophage	IMGVR	Defined	Defined
1000757927	34A	0.0493858	Arterial	Pre-Debridement	Healed	>0.2 ng	Salmonella phage	Salmonella phage	Salmonella phage 13	Curated prophage	IMGVR	Defined	Defined
1000333612	29A	0.0490426	Venous	Pre-Debridement	Healed	>0.2 ng	Other virus	Other virus	Unclassified	Marine	IMGVR	Ambiguous	Ambiguous
1000528358	29A	0.0490426	Venous	Pre-Debridement	Healed	>0.2 ng	Other phage	Other phage	Unclassified	Engineered	IMGVR	Ambiguous	Ambiguous
1000530809	29A	0.0490426	Venous	Pre-Debridement	Healed	>0.2 ng	Other phage	Other phage	Unclassified	Engineered	IMGVR	Ambiguous	Ambiguous
1000560875	29A	0.0490426	Venous	Pre-Debridement	Healed	>0.2 ng	Other phage	Other phage	Unclassified	Host-associated(other)	IMGVR	Ambiguous	Ambiguous
1000560998	29A	0.0490426	Venous	Pre-Debridement	Healed	>0.2 ng	Other phage	Other phage	Unclassified	Host-associated(other)	IMGVR	Ambiguous	Ambiguous
1000716089	29A	0.0490426	Venous	Pre-Debridement	Healed	>0.2 ng	Unknown host type	Unknown host type	Unclassified	Engineered	IMGVR	Ambiguous	Ambiguous
1000750896	29A	0.0490426	Venous	Pre-Debridement	Healed	>0.2 ng	Erwinia phage	Erwinia phage	Erwinia phage 1	Curated prophage	IMGVR	Defined	Defined
1000757116	29A	0.0490426	Venous	Pre-Debridement	Healed	>0.2 ng	Enterobacter phage	Enterobacter phage	Enterobacter phage	Unclassified	IMGVR	Defined	Defined
1000071541	27A	0.0489271	Venous	Pre-Debridement	Unhealed	>0.2 ng	Enterobacter phage	Enterobacter phage	Enterobacter phage 2	Engineered	IMGVR	Defined	Defined
1000751016	39A	0.0485172	Pressure	Pre-Debridement	Unhealed	>0.2 ng	Pseudomonas phage	Pseudomonas aeruginosa phage	Pseudomonas aeruginosa phage 9	Curated prophage	IMGVR	Defined	Defined
1000582339	36A	0.0483354	Pressure	Pre-Debridement	Healed	>0.2 ng	Other phage	Other phage	Unclassified	Engineered	IMGVR	Ambiguous	Ambiguous
1000748918	30A	0.0477298	Venous	Pre-Debridement	Healed	>0.2 ng	Staphylococcus phage	Staphylococcus haemolyticus phage	Staphylococcus haemolyticus phage 1	Curated prophage	IMGVR	Defined	Defined
1000753398	30A	0.0477298	Venous	Pre-Debridement	Healed	>0.2 ng	Staphylococcus phage	Staphylococcus aureus phage	Staphylococcus aureus phage 27	Curated prophage	IMGVR	Defined	Defined
2560663	30A	0.0477298	Venous	Pre-Debridement	Healed	>0.2 ng	Pseudomonas phage	Pseudomonas phage	Pseudomonas virus JBD67	Reference genome	NCBI	Defined	Defined
1000529817	32A	0.0474749	Arterial	Pre-Debridement	Unhealed	>0.2 ng	Atlantibacter phage	Atlantibacter phage	Atlantibacter phage 2	Engineered	IMGVR	Defined	Defined
379329	27A	0.0473938	Venous	Pre-Debridement	Unhealed	>0.2 ng	Stx2-converting phage	Stx2-converting phage	Stx2-converting phage 86	Reference genome	NCBI	Defined	Defined
1000588957	27A	0.047115	Venous	Pre-Debridement	Unhealed	>0.2 ng	Proteus phage	Proteus phage	Proteus phage 2	Engineered	IMGVR	Defined	Defined
1000593669	24A	0.0471	Diabetic	Pre-Debridement	Unhealed	>0.2 ng	Other phage	Other phage	Unclassified	Engineered	IMGVR	Ambiguous	Ambiguous
1000595867	24A	0.0471	Diabetic	Pre-Debridement	Unhealed	>0.2 ng	Leptotrichia phage	Leptotrichia phage	Leptotrichia phage 12	Host-associated(human)	IMGVR	Defined	Defined
1000739801	37A	0.0470884	Pressure	Pre-Debridement	Unhealed	>0.2 ng	Unknown host type	Unknown host type	Unclassified	Unclassified	IMGVR	Ambiguous	Ambiguous
1000748652	37A	0.0470884	Pressure	Pre-Debridement	Unhealed	>0.2 ng	Bacillus phage	Bacillus phage	Bacillus phage 17	Curated prophage	IMGVR	Defined	Defined
1000757927	37A	0.0470884	Pressure	Pre-Debridement	Unhealed	>0.2 ng	Salmonella phage	Salmonella phage	Salmonella phage 13	Curated prophage	IMGVR	Defined	Defined
1000047830	29A	0.0469103	Venous	Pre-Debridement	Healed	>0.2 ng	Unknown host type	Unknown host type	Unclassified	Terrestrial(soil)	IMGVR	Ambiguous	Ambiguous
1000599475	29A	0.0469103	Venous	Pre-Debridement	Healed	>0.2 ng	Unknown host type	Unknown host type	Unclassified	Host-associated(human)	IMGVR	Ambiguous	Ambiguous
1000601325	29A	0.0469103	Venous	Pre-Debridement	Healed	>0.2 ng	Other phage	Other phage	Unclassified	Freshwater	IMGVR	Ambiguous	Ambiguous
1000713626	29A	0.0469103	Venous	Pre-Debridement	Healed	>0.2 ng	Unknown host type	Unknown host type	Unclassified	Marine	IMGVR	Ambiguous	Ambiguous
1000755372	29A	0.0469103	Venous	Pre-Debridement	Healed	>0.2 ng	Klebsiella phage	Klebsiella phage	Klebsiella phage 26	Curated prophage	IMGVR	Defined	Defined
1000094829	36A	0.046825	Pressure	Pre-Debridement	Healed	>0.2 ng	Other phage	Other phage	Unclassified	Marine	IMGVR	Ambiguous	Ambiguous
1000751615	27A	0.0462786	Venous	Pre-Debridement	Unhealed	>0.2 ng	Citrobacter phage	Citrobacter phage	Citrobacter phage 3	Curated prophage	IMGVR	Defined	Defined
1000008761	26A	0.0462565	Venous	Pre-Debridement	Unhealed	>0.2 ng	Other virus	Other virus	Unclassified	Marine	IMGVR	Ambiguous	Ambiguous
1000544211	26A	0.0462565	Venous	Pre-Debridement	Unhealed	>0.2 ng	Other phage	Other phage	Unclassified	Engineered	IMGVR	Ambiguous	Ambiguous
1000757116	26A	0.0462565	Venous	Pre-Debridement	Unhealed	>0.2 ng	Enterobacter phage	Enterobacter phage	Enterobacter phage	Unclassified	IMGVR	Defined	Defined
1197953	26A	0.0462565	Venous	Pre-Debridement	Unhealed	>0.2 ng	Staphylococcus phage	Staphylococcus phage	Staphylococcus virus IPLA7	Reference genome	NCBI	Defined	Defined
563769	26A	0.0462565	Venous	Pre-Debridement	Unhealed	>0.2 ng	Stx2-converting phage	Stx2-converting phage	Stx2-converting phage 1717	Reference genome	NCBI	Defined	Defined
1000597084	27A	0.0461392	Venous	Pre-Debridement	Unhealed	>0.2 ng	Other phage	Other phage	Unclassified	Host-associated(human)	IMGVR	Ambiguous	Ambiguous
1000216396	25A	0.0460681	Diabetic	Pre-Debridement	Unhealed	>0.2 ng	Unknown host type	Unknown host type	Unclassified	Host-associated(human)	IMGVR	Ambiguous	Ambiguous
1000292449	25A	0.0460681	Diabetic	Pre-Debridement	Unhealed	>0.2 ng	Gammaproteobacteria phage	Gammaproteobacteria phage	Gammaproteobacteria Hp1likevirus	Host-associated(plants)	IMGVR	Defined	Defined
1000367007	25A	0.0460681	Diabetic	Pre-Debridement	Unhealed	>0.2 ng	Neisseria phage	Neisseria phage	Neisseria phage 10	Host-associated(human)	IMGVR	Defined	Defined
1000444119	25A	0.0460681	Diabetic	Pre-Debridement	Unhealed	>0.2 ng	Other phage	Other phage	Unclassified	Marine	IMGVR	Ambiguous	Ambiguous
1000528671	25A	0.0460681	Diabetic	Pre-Debridement	Unhealed	>0.2 ng	Other phage	Other phage	Unclassified	Engineered	IMGVR	Ambiguous	Ambiguous
1000540963	25A	0.0460681	Diabetic	Pre-Debridement	Unhealed	>0.2 ng	Salmonella phage	Salmonella phage	Salmonella phage 35	Engineered	IMGVR	Defined	Defined
1000646426	25A	0.0460681	Diabetic	Pre-Debridement	Unhealed	>0.2 ng	Other phage	Other phage	Unclassified	Non-marine_Saline_and_Alkaline	IMGVR	Ambiguous	Ambiguous
1000540894	35A	0.0455028	Arterial	Pre-Debridement	Unhealed	>0.2 ng	Streptococcus phage	Streptococcus phage	Streptococcus phage 130	Engineered	IMGVR	Defined	Defined
1000757398	36A	0.0453145	Pressure	Pre-Debridement	Healed	>0.2 ng	Klebsiella phage	Klebsiella phage	Klebsiella phage 29	Curated prophage	IMGVR	Defined	Defined
1647458	36A	0.0453145	Pressure	Pre-Debridement	Healed	>0.2 ng	Salmonella phage	Salmonella phage	Salmonella phage SEN22	Reference genome	NCBI	Defined	Defined
1000367007	21A	0.0452352	Diabetic	Pre-Debridement	Healed	>0.2 ng	Neisseria phage	Neisseria phage	Neisseria phage 10	Host-associated(human)	IMGVR	Defined	Defined
1000528358	21A	0.0452352	Diabetic	Pre-Debridement	Healed	>0.2 ng	Other phage	Other phage	Unclassified	Engineered	IMGVR	Ambiguous	Ambiguous
1922247	21A	0.0452352	Diabetic	Pre-Debridement	Healed	>0.2 ng	Staphylococcus phage	Staphylococcus phage	Staphylococcus virus SEP9	Reference genome	NCBI	Defined	Defined
1000125597	22A	0.0451416	Diabetic	Pre-Debridement	Unhealed	>0.2 ng	Other phage	Other phage	Unclassified	Terrestrial(soil)	IMGVR	Ambiguous	Ambiguous
1000161213	22A	0.0451416	Diabetic	Pre-Debridement	Unhealed	>0.2 ng	Other phage	Other phage	Unclassified	Terrestrial(soil)	IMGVR	Ambiguous	Ambiguous
1000292449	22A	0.0451416	Diabetic	Pre-Debridement	Unhealed	>0.2 ng	Gammaproteobacteria phage	Gammaproteobacteria phage	Gammaproteobacteria Hp1likevirus	Host-associated(plants)	IMGVR	Defined	Defined
1000367007	22A	0.0451416	Diabetic	Pre-Debridement	Unhealed	>0.2 ng	Neisseria phage	Neisseria phage	Neisseria phage 10	Host-associated(human)	IMGVR	Defined	Defined
1000543743	22A	0.0451416	Diabetic	Pre-Debridement	Unhealed	>0.2 ng	Klebsiella phage	Klebsiella phage	Klebsiella phage 12	Host-associated(other)	IMGVR	Defined	Defined
1000727752	22A	0.0451416	Diabetic	Pre-Debridement	Unhealed	>0.2 ng	Neisseria phage	Neisseria phage	Neisseria phage 29	Freshwater	IMGVR	Defined	Defined
1000751016	22A	0.0451416	Diabetic	Pre-Debridement	Unhealed	>0.2 ng	Pseudomonas phage	Pseudomonas aeruginosa phage	Pseudomonas aeruginosa phage 9	Curated prophage	IMGVR	Defined	Defined
1000757393	22A	0.0451416	Diabetic	Pre-Debridement	Unhealed	>0.2 ng	Morganella phage	Morganella phage	Morganella phage 4	Curated prophage	IMGVR	Defined	Defined
1000001242	40A	0.0449514	Pressure	Pre-Debridement	Unhealed	>0.2 ng	Unknown host type	Unknown host type	Unclassified	Host-associated(other)	IMGVR	Ambiguous	Ambiguous
1000540894	40A	0.0449514	Pressure	Pre-Debridement	Unhealed	>0.2 ng	Streptococcus phage	Streptococcus phage	Streptococcus phage 130	Engineered	IMGVR	Defined	Defined
1000754282	40A	0.0449514	Pressure	Pre-Debridement	Unhealed	>0.2 ng	Chryseobacterium phage	Chryseobacterium phage	Chryseobacterium phage 1	Curated prophage	IMGVR	Defined	Defined
1000528941	27A	0.0447453	Venous	Pre-Debridement	Unhealed	>0.2 ng	Pseudomonas phage	Pseudomonas broad phage	Pseudomonas broad phage 20	Engineered	IMGVR	Defined	Defined
1000299229	27A	0.0446059	Venous	Pre-Debridement	Unhealed	>0.2 ng	Veillonella phage	Veillonella phage	Veillonella phage 13	Host-associated(human)	IMGVR	Defined	Defined
1000027841	28A	0.0440383	Venous	Pre-Debridement	Healed	>0.2 ng	Unknown host type	Unknown host type	Unclassified	Freshwater	IMGVR	Ambiguous	Ambiguous
1000047016	28A	0.0440383	Venous	Pre-Debridement	Healed	>0.2 ng	Unknown host type	Unknown host type	Unclassified	Marine	IMGVR	Ambiguous	Ambiguous
1000418092	28A	0.0440383	Venous	Pre-Debridement	Healed	>0.2 ng	Other phage	Other phage	Unclassified	Freshwater	IMGVR	Ambiguous	Ambiguous
1000750524	28A	0.0440383	Venous	Pre-Debridement	Healed	>0.2 ng	Providencia phage	Providencia phage	Providencia phage 1	Curated prophage	IMGVR	Defined	Defined
1000123869	33A	0.0438157	Arterial	Pre-Debridement	Unhealed	>0.2 ng	Other phage	Other phage	Unclassified	Host-associated(other)	IMGVR	Ambiguous	Ambiguous
1000377918	33A	0.0438157	Arterial	Pre-Debridement	Unhealed	>0.2 ng	Fusobacterium phage	Fusobacterium phage	Fusobacterium phage 38	Host-associated(human)	IMGVR	Defined	Defined
1000608622	33A	0.0438157	Arterial	Pre-Debridement	Unhealed	>0.2 ng	Other phage	Other phage	Unclassified	Host-associated(other)	IMGVR	Ambiguous	Ambiguous
2560656	33A	0.0438157	Arterial	Pre-Debridement	Unhealed	>0.2 ng	Pseudomonas phage	Pseudomonas phage	Pseudomonas virus B3	Reference genome	NCBI	Defined	Defined
1000377918	36A	0.043804	Pressure	Pre-Debridement	Healed	>0.2 ng	Fusobacterium phage	Fusobacterium phage	Fusobacterium phage 38	Host-associated(human)	IMGVR	Defined	Defined
1000184280	27A	0.0434907	Venous	Pre-Debridement	Unhealed	>0.2 ng	Unknown host type	Unknown host type	Unclassified	Engineered	IMGVR	Ambiguous	Ambiguous
1000760076	27A	0.0433514	Venous	Pre-Debridement	Unhealed	>0.2 ng	Salmonella phage	Salmonella phage	Salmonella phage 28	Curated prophage	IMGVR	Defined	Defined
1000292449	34A	0.0432125	Arterial	Pre-Debridement	Healed	>0.2 ng	Gammaproteobacteria phage	Gammaproteobacteria phage	Gammaproteobacteria Hp1likevirus	Host-associated(plants)	IMGVR	Defined	Defined
1000758041	34A	0.0432125	Arterial	Pre-Debridement	Healed	>0.2 ng	Salmonella phage	Salmonella phage	Salmonella phage 20	Curated prophage	IMGVR	Defined	Defined
1168548	34A	0.0432125	Arterial	Pre-Debridement	Healed	>0.2 ng	Salmonella phage	Salmonella phage	Salmonella phage vB_SemP_Emek	Reference genome	NCBI	Defined	Defined
1000528671	29A	0.0426457	Venous	Pre-Debridement	Healed	>0.2 ng	Other phage	Other phage	Unclassified	Engineered	IMGVR	Ambiguous	Ambiguous
1000737398	29A	0.0426457	Venous	Pre-Debridement	Healed	>0.2 ng	Strawberry virus	Strawberry virus	Strawberry chlorotic fleck-associated virus	Reference genome	IMGVR	Defined	Defined
1000741011	29A	0.0426457	Venous	Pre-Debridement	Healed	>0.2 ng	Unknown host type	Unknown host type	Unclassified	Unclassified	IMGVR	Ambiguous	Ambiguous
1000751615	29A	0.0426457	Venous	Pre-Debridement	Healed	>0.2 ng	Citrobacter phage	Citrobacter phage	Citrobacter phage 3	Curated prophage	IMGVR	Defined	Defined
1000753398	29A	0.0426457	Venous	Pre-Debridement	Healed	>0.2 ng	Staphylococcus phage	Staphylococcus aureus phage	Staphylococcus aureus phage 27	Curated prophage	IMGVR	Defined	Defined
1000524391	39A	0.0424525	Pressure	Pre-Debridement	Unhealed	>0.2 ng	Propionibacterium phage	Propionibacterium phage	Propionibacterium phage 1	Host-associated(human)	IMGVR	Defined	Defined
1000608622	39A	0.0424525	Pressure	Pre-Debridement	Unhealed	>0.2 ng	Other phage	Other phage	Unclassified	Host-associated(other)	IMGVR	Ambiguous	Ambiguous
1000097006	36A	0.0422935	Pressure	Pre-Debridement	Healed	>0.2 ng	Other phage	Other phage	Unclassified	Engineered	IMGVR	Ambiguous	Ambiguous
1000524061	27A	0.041818	Venous	Pre-Debridement	Unhealed	>0.2 ng	Klebsiella phage	Klebsiella phage	Klebsiella phage 6	Engineered	IMGVR	Defined	Defined
1000727752	30A	0.0417636	Venous	Pre-Debridement	Healed	>0.2 ng	Neisseria phage	Neisseria phage	Neisseria phage 29	Freshwater	IMGVR	Defined	Defined
1000751016	30A	0.0417636	Venous	Pre-Debridement	Healed	>0.2 ng	Pseudomonas phage	Pseudomonas aeruginosa phage	Pseudomonas aeruginosa phage 9	Curated prophage	IMGVR	Defined	Defined
1000758041	30A	0.0417636	Venous	Pre-Debridement	Healed	>0.2 ng	Salmonella phage	Salmonella phage	Salmonella phage 20	Curated prophage	IMGVR	Defined	Defined
1000540970	27A	0.0416786	Venous	Pre-Debridement	Unhealed	>0.2 ng	Other phage	Other phage	Unclassified	Engineered	IMGVR	Ambiguous	Ambiguous
1000750896	27A	0.0416786	Venous	Pre-Debridement	Unhealed	>0.2 ng	Erwinia phage	Erwinia phage	Erwinia phage 1	Curated prophage	IMGVR	Defined	Defined
1000145554	32A	0.0415406	Arterial	Pre-Debridement	Unhealed	>0.2 ng	Other phage	Other phage	Unclassified	Host-associated(plants)	IMGVR	Ambiguous	Ambiguous
1000348340	32A	0.0415406	Arterial	Pre-Debridement	Unhealed	>0.2 ng	Other phage	Other phage	P22likevirus	Engineered	IMGVR	Defined	Ambiguous
1000340527	25A	0.0414613	Diabetic	Pre-Debridement	Unhealed	>0.2 ng	Cardiobacterium phage	Cardiobacterium phage	Cardiobacterium phage 2	Host-associated(human)	IMGVR	Defined	Defined
1000528030	25A	0.0414613	Diabetic	Pre-Debridement	Unhealed	>0.2 ng	Klebsiella phage	Klebsiella phage	Klebsiella phage 8	Engineered	IMGVR	Defined	Defined
1000583782	25A	0.0414613	Diabetic	Pre-Debridement	Unhealed	>0.2 ng	Pseudomonas phage	Pseudomonas broad phage	Pseudomonas broad phage 32	Engineered	IMGVR	Defined	Defined
1000743252	25A	0.0414613	Diabetic	Pre-Debridement	Unhealed	>0.2 ng	Unknown host type	Unknown host type	Unclassified	Unclassified	IMGVR	Ambiguous	Ambiguous
1000471624	36A	0.040783	Pressure	Pre-Debridement	Healed	>0.2 ng	Unknown host type	Unknown host type	Unclassified	Engineered	IMGVR	Ambiguous	Ambiguous
1000602285	36A	0.040783	Pressure	Pre-Debridement	Healed	>0.2 ng	Other phage	Other phage	Unclassified	Host-associated(human)	IMGVR	Ambiguous	Ambiguous
2560732	36A	0.040783	Pressure	Pre-Debridement	Healed	>0.2 ng	Salmonella phage	Salmonella phage	Salmonella virus SJ46	Reference genome	NCBI	Defined	Defined
1000739801	27A	0.0407029	Venous	Pre-Debridement	Unhealed	>0.2 ng	Unknown host type	Unknown host type	Unclassified	Unclassified	IMGVR	Ambiguous	Ambiguous
1000754282	24A	0.0403714	Diabetic	Pre-Debridement	Unhealed	>0.2 ng	Chryseobacterium phage	Chryseobacterium phage	Chryseobacterium phage 1	Curated prophage	IMGVR	Defined	Defined
1000292491	21A	0.0402091	Diabetic	Pre-Debridement	Healed	>0.2 ng	Other phage	Other phage	Unclassified	Host-associated(plants)	IMGVR	Ambiguous	Ambiguous
1000540894	21A	0.0402091	Diabetic	Pre-Debridement	Healed	>0.2 ng	Streptococcus phage	Streptococcus phage	Streptococcus phage 130	Engineered	IMGVR	Defined	Defined
1000751114	21A	0.0402091	Diabetic	Pre-Debridement	Healed	>0.2 ng	Pseudomonas phage	Pseudomonas aeruginosa phage	Pseudomonas aeruginosa phage 21	Curated prophage	IMGVR	Defined	Defined
1000757451	21A	0.0402091	Diabetic	Pre-Debridement	Healed	>0.2 ng	Klebsiella phage	Klebsiella phage	Klebsiella phage 30	Curated prophage	IMGVR	Defined	Defined
1000758041	21A	0.0402091	Diabetic	Pre-Debridement	Healed	>0.2 ng	Salmonella phage	Salmonella phage	Salmonella phage 20	Curated prophage	IMGVR	Defined	Defined
1548907	21A	0.0402091	Diabetic	Pre-Debridement	Healed	>0.2 ng	Pseudomonas phage	Pseudomonas phage	Pseudomonas phage vB_PaeM_PAO1_Ab27	Reference genome	NCBI	Defined	Defined
2560732	21A	0.0402091	Diabetic	Pre-Debridement	Healed	>0.2 ng	Salmonella phage	Salmonella phage	Salmonella virus SJ46	Reference genome	NCBI	Defined	Defined
1000132826	26A	0.0396485	Venous	Pre-Debridement	Unhealed	>0.2 ng	Other virus	Other virus	Unclassified	Freshwater	IMGVR	Ambiguous	Ambiguous
1000122390	40A	0.0393325	Pressure	Pre-Debridement	Unhealed	>0.2 ng	Other phage	Other phage	Unclassified	Host-associated(plants)	IMGVR	Ambiguous	Ambiguous
1000588167	40A	0.0393325	Pressure	Pre-Debridement	Unhealed	>0.2 ng	Other phage	Other phage	Unclassified	Host-associated(other)	IMGVR	Ambiguous	Ambiguous
1000751461	40A	0.0393325	Pressure	Pre-Debridement	Unhealed	>0.2 ng	Acinetobacter phage	Acinetobacter phage	Acinetobacter phage 33	Curated prophage	IMGVR	Defined	Defined
2560394	40A	0.0393325	Pressure	Pre-Debridement	Unhealed	>0.2 ng	Corynebacterium phage	Corynebacterium phage	Corynebacterium virus Darwin	Reference genome	NCBI	Defined	Defined
1000599475	36A	0.0392726	Pressure	Pre-Debridement	Healed	>0.2 ng	Unknown host type	Unknown host type	Unclassified	Host-associated(human)	IMGVR	Ambiguous	Ambiguous
1000072058	37A	0.0392403	Pressure	Pre-Debridement	Unhealed	>0.2 ng	Other phage	Other phage	Unclassified	Engineered	IMGVR	Ambiguous	Ambiguous
1000593669	37A	0.0392403	Pressure	Pre-Debridement	Unhealed	>0.2 ng	Other phage	Other phage	Unclassified	Engineered	IMGVR	Ambiguous	Ambiguous
1000646426	37A	0.0392403	Pressure	Pre-Debridement	Unhealed	>0.2 ng	Other phage	Other phage	Unclassified	Non-marine_Saline_and_Alkaline	IMGVR	Ambiguous	Ambiguous
1000752208	37A	0.0392403	Pressure	Pre-Debridement	Unhealed	>0.2 ng	Bartonella phage	Bartonella phage	Bartonella phage 3	Curated prophage	IMGVR	Defined	Defined
1000755372	37A	0.0392403	Pressure	Pre-Debridement	Unhealed	>0.2 ng	Klebsiella phage	Klebsiella phage	Klebsiella phage 26	Curated prophage	IMGVR	Defined	Defined
1000756553	37A	0.0392403	Pressure	Pre-Debridement	Unhealed	>0.2 ng	Pseudomonas phage	Pseudomonas phage	Pseudomonas phage 6	Curated prophage	IMGVR	Defined	Defined
1000122390	27A	0.0390302	Venous	Pre-Debridement	Unhealed	>0.2 ng	Other phage	Other phage	Unclassified	Host-associated(plants)	IMGVR	Ambiguous	Ambiguous
1000750896	28A	0.0385335	Venous	Pre-Debridement	Healed	>0.2 ng	Erwinia phage	Erwinia phage	Erwinia phage 1	Curated prophage	IMGVR	Defined	Defined
1000752679	29A	0.0383812	Venous	Pre-Debridement	Healed	>0.2 ng	Staphylococcus phage	Staphylococcus aureus phage	Staphylococcus aureus phage 16	Curated prophage	IMGVR	Defined	Defined
1000754595	29A	0.0383812	Venous	Pre-Debridement	Healed	>0.2 ng	Mannheimia phage	Mannheimia phage	Mannheimia phage 1	Curated prophage	IMGVR	Defined	Defined
1000727752	27A	0.0383332	Venous	Pre-Debridement	Unhealed	>0.2 ng	Neisseria phage	Neisseria phage	Neisseria phage 29	Freshwater	IMGVR	Defined	Defined
1000751266	27A	0.0381938	Venous	Pre-Debridement	Unhealed	>0.2 ng	Enterobacter phage	Enterobacter phage	Enterobacter phage 34	Curated prophage	IMGVR	Defined	Defined
1000222309	35A	0.037919	Arterial	Pre-Debridement	Unhealed	>0.2 ng	Unknown host type	Unknown host type	Unclassified	Marine	IMGVR	Ambiguous	Ambiguous
320840	35A	0.037919	Arterial	Pre-Debridement	Unhealed	>0.2 ng	Staphylococcus phage	Staphylococcus phage	Staphylococcus virus 37	Reference genome	NCBI	Defined	Defined
1000751260	27A	0.0377756	Venous	Pre-Debridement	Unhealed	>0.2 ng	Enterobacter phage	Enterobacter phage	Enterobacter phage 33	Curated prophage	IMGVR	Defined	Defined
1000348303	33A	0.0375563	Arterial	Pre-Debridement	Unhealed	>0.2 ng	Klebsiella phage	Klebsiella phage	Klebsiella phage 5	Engineered	IMGVR	Defined	Defined
1000425768	33A	0.0375563	Arterial	Pre-Debridement	Unhealed	>0.2 ng	Other phage	Other phage	Unclassified	Freshwater	IMGVR	Ambiguous	Ambiguous
1000505618	33A	0.0375563	Arterial	Pre-Debridement	Unhealed	>0.2 ng	Unknown host type	Unknown host type	Unclassified	Thermal_springs	IMGVR	Ambiguous	Ambiguous
1000528358	33A	0.0375563	Arterial	Pre-Debridement	Unhealed	>0.2 ng	Other phage	Other phage	Unclassified	Engineered	IMGVR	Ambiguous	Ambiguous
1000741011	33A	0.0375563	Arterial	Pre-Debridement	Unhealed	>0.2 ng	Unknown host type	Unknown host type	Unclassified	Unclassified	IMGVR	Ambiguous	Ambiguous
1000757391	33A	0.0375563	Arterial	Pre-Debridement	Unhealed	>0.2 ng	Morganella phage	Morganella phage	Morganella phage 2	Curated prophage	IMGVR	Defined	Defined
1000757451	33A	0.0375563	Arterial	Pre-Debridement	Unhealed	>0.2 ng	Klebsiella phage	Klebsiella phage	Klebsiella phage 30	Curated prophage	IMGVR	Defined	Defined
1000145554	34A	0.0370393	Arterial	Pre-Debridement	Healed	>0.2 ng	Other phage	Other phage	Unclassified	Host-associated(plants)	IMGVR	Ambiguous	Ambiguous
1000739801	34A	0.0370393	Arterial	Pre-Debridement	Healed	>0.2 ng	Unknown host type	Unknown host type	Unclassified	Unclassified	IMGVR	Ambiguous	Ambiguous
1273707	34A	0.0370393	Arterial	Pre-Debridement	Healed	>0.2 ng	Pseudomonas phage	Pseudomonas phage	Pseudomonas virus H66	Reference genome	NCBI	Defined	Defined
1000504241	27A	0.0369393	Venous	Pre-Debridement	Unhealed	>0.2 ng	Other phage	Other phage	Unclassified	Host-associated(other)	IMGVR	Ambiguous	Ambiguous
1000125597	25A	0.0368545	Diabetic	Pre-Debridement	Unhealed	>0.2 ng	Other phage	Other phage	Unclassified	Terrestrial(soil)	IMGVR	Ambiguous	Ambiguous
1000705068	25A	0.0368545	Diabetic	Pre-Debridement	Unhealed	>0.2 ng	Pseudomonas phage	Pseudomonas formosensis phage	Pseudomonas formosensis phage 4	Terrestrial(soil)	IMGVR	Defined	Defined
1000757713	25A	0.0368545	Diabetic	Pre-Debridement	Unhealed	>0.2 ng	Salmonella phage	Salmonella phage	Salmonella phage 8	Curated prophage	IMGVR	Defined	Defined
2006179	25A	0.0368545	Diabetic	Pre-Debridement	Unhealed	>0.2 ng	Pseudomonas phage	Pseudomonas phage	Pseudomonas virus PB1	Reference genome	NCBI	Defined	Defined
1000190434	39A	0.0363879	Pressure	Pre-Debridement	Unhealed	>0.2 ng	Other phage	Other phage	Unclassified	Freshwater	IMGVR	Ambiguous	Ambiguous
1000751035	39A	0.0363879	Pressure	Pre-Debridement	Unhealed	>0.2 ng	Pseudomonas phage	Pseudomonas aeruginosa phage	Pseudomonas aeruginosa phage 14	Curated prophage	IMGVR	Defined	Defined
1000751114	39A	0.0363879	Pressure	Pre-Debridement	Unhealed	>0.2 ng	Pseudomonas phage	Pseudomonas aeruginosa phage	Pseudomonas aeruginosa phage 21	Curated prophage	IMGVR	Defined	Defined
1000757927	39A	0.0363879	Pressure	Pre-Debridement	Unhealed	>0.2 ng	Salmonella phage	Salmonella phage	Salmonella phage 13	Curated prophage	IMGVR	Defined	Defined
1813771	39A	0.0363879	Pressure	Pre-Debridement	Unhealed	>0.2 ng	Salmonella phage	Salmonella phage	Salmonella phage 118970_sal3	Reference genome	NCBI	Defined	Defined
334207	39A	0.0363879	Pressure	Pre-Debridement	Unhealed	>0.2 ng	Papillomavirus	Papillomavirus	Betapapillomavirus 3	Reference genome	NCBI	Defined	Defined
1813771	36A	0.0362516	Pressure	Pre-Debridement	Healed	>0.2 ng	Salmonella phage	Salmonella phage	Salmonella phage 118970_sal3	Reference genome	NCBI	Defined	Defined
1000072058	29A	0.0362489	Venous	Pre-Debridement	Healed	>0.2 ng	Other phage	Other phage	Unclassified	Engineered	IMGVR	Ambiguous	Ambiguous
1000122967	29A	0.0362489	Venous	Pre-Debridement	Healed	>0.2 ng	Other phage	Other phage	Unclassified	Host-associated(plants)	IMGVR	Ambiguous	Ambiguous
1000155493	29A	0.0362489	Venous	Pre-Debridement	Healed	>0.2 ng	Other phage	Other phage	Unclassified	Host-associated(plants)	IMGVR	Ambiguous	Ambiguous
1000561005	29A	0.0362489	Venous	Pre-Debridement	Healed	>0.2 ng	Kosakonia phage	Kosakonia phage	Kosakonia Hp1likevirus	Host-associated(other)	IMGVR	Defined	Defined
1000757948	29A	0.0362489	Venous	Pre-Debridement	Healed	>0.2 ng	Salmonella phage	Salmonella phage	Salmonella phage 16	Curated prophage	IMGVR	Defined	Defined
1000319712	27A	0.0358241	Venous	Pre-Debridement	Unhealed	>0.2 ng	Unknown host type	Unknown host type	Unclassified	Freshwater	IMGVR	Ambiguous	Ambiguous
1000705068	30A	0.0357974	Venous	Pre-Debridement	Healed	>0.2 ng	Pseudomonas phage	Pseudomonas formosensis phage	Pseudomonas formosensis phage 4	Terrestrial(soil)	IMGVR	Defined	Defined
2560484	30A	0.0357974	Venous	Pre-Debridement	Healed	>0.2 ng	Gordonia phage	Gordonia phage	Gordonia virus Bantam	Reference genome	NCBI	Defined	Defined
1000588167	32A	0.0356062	Arterial	Pre-Debridement	Unhealed	>0.2 ng	Other phage	Other phage	Unclassified	Host-associated(other)	IMGVR	Ambiguous	Ambiguous
1000727752	32A	0.0356062	Arterial	Pre-Debridement	Unhealed	>0.2 ng	Neisseria phage	Neisseria phage	Neisseria phage 29	Freshwater	IMGVR	Defined	Defined
1000748429	32A	0.0356062	Arterial	Pre-Debridement	Unhealed	>0.2 ng	Bacillus phage	Bacillus phage	Bacillus phage 13	Curated prophage	IMGVR	Defined	Defined
1922246	32A	0.0356062	Arterial	Pre-Debridement	Unhealed	>0.2 ng	Staphylococcus phage	Staphylococcus phage	Staphylococcus virus Sextaec	Reference genome	NCBI	Defined	Defined
1000155099	21A	0.035183	Diabetic	Pre-Debridement	Healed	>0.2 ng	Other phage	Other phage	Unclassified	Host-associated(plants)	IMGVR	Ambiguous	Ambiguous
1000425768	21A	0.035183	Diabetic	Pre-Debridement	Healed	>0.2 ng	Other phage	Other phage	Unclassified	Freshwater	IMGVR	Ambiguous	Ambiguous
1000524061	21A	0.035183	Diabetic	Pre-Debridement	Healed	>0.2 ng	Klebsiella phage	Klebsiella phage	Klebsiella phage 6	Engineered	IMGVR	Defined	Defined
1000524391	21A	0.035183	Diabetic	Pre-Debridement	Healed	>0.2 ng	Propionibacterium phage	Propionibacterium phage	Propionibacterium phage 1	Host-associated(human)	IMGVR	Defined	Defined
1000583756	21A	0.035183	Diabetic	Pre-Debridement	Healed	>0.2 ng	Aquisalimonas phage	Aquisalimonas phage	Aquisalimonas phage 1	Engineered	IMGVR	Defined	Defined
1000751269	21A	0.035183	Diabetic	Pre-Debridement	Healed	>0.2 ng	Enterobacter phage	Enterobacter phage	Enterobacter phage 35	Curated prophage	IMGVR	Defined	Defined
1000543743	27A	0.0351271	Venous	Pre-Debridement	Unhealed	>0.2 ng	Klebsiella phage	Klebsiella phage	Klebsiella phage 12	Host-associated(other)	IMGVR	Defined	Defined
1000605314	36A	0.0347411	Pressure	Pre-Debridement	Healed	>0.2 ng	Unknown host type	Unknown host type	Unclassified	Host-associated(human)	IMGVR	Ambiguous	Ambiguous
1000165076	27A	0.034709	Venous	Pre-Debridement	Unhealed	>0.2 ng	Neisseria phage	Neisseria phage	Neisseria phage 2	Host-associated(other)	IMGVR	Defined	Defined
1000340527	27A	0.0345696	Venous	Pre-Debridement	Unhealed	>0.2 ng	Cardiobacterium phage	Cardiobacterium phage	Cardiobacterium phage 2	Host-associated(human)	IMGVR	Defined	Defined
1000122390	29A	0.0341166	Venous	Pre-Debridement	Healed	>0.2 ng	Other phage	Other phage	Unclassified	Host-associated(plants)	IMGVR	Ambiguous	Ambiguous
1000750617	29A	0.0341166	Venous	Pre-Debridement	Healed	>0.2 ng	Yokenella phage	Yokenella phage	Yokenella phage 1	Curated prophage	IMGVR	Defined	Defined
2560661	29A	0.0341166	Venous	Pre-Debridement	Healed	>0.2 ng	Pseudomonas phage	Pseudomonas phage	Pseudomonas virus E217	Reference genome	NCBI	Defined	Defined
1000161175	22A	0.0338562	Diabetic	Pre-Debridement	Unhealed	>0.2 ng	Other phage	Other phage	Unclassified	Terrestrial(soil)	IMGVR	Ambiguous	Ambiguous
1000646426	22A	0.0338562	Diabetic	Pre-Debridement	Unhealed	>0.2 ng	Other phage	Other phage	Unclassified	Non-marine_Saline_and_Alkaline	IMGVR	Ambiguous	Ambiguous
1000444119	40A	0.0337135	Pressure	Pre-Debridement	Unhealed	>0.2 ng	Other phage	Other phage	Unclassified	Marine	IMGVR	Ambiguous	Ambiguous
1000530252	40A	0.0337135	Pressure	Pre-Debridement	Unhealed	>0.2 ng	Other phage	Other phage	Hp1likevirus	Host-associated(other)	IMGVR	Defined	Ambiguous
1000648570	40A	0.0337135	Pressure	Pre-Debridement	Unhealed	>0.2 ng	Other phage	Other phage	Unclassified	Marine	IMGVR	Ambiguous	Ambiguous
1000722837	40A	0.0337135	Pressure	Pre-Debridement	Unhealed	>0.2 ng	Unknown host type	Unknown host type	Unclassified	Terrestrial(other)	IMGVR	Ambiguous	Ambiguous
1000743252	40A	0.0337135	Pressure	Pre-Debridement	Unhealed	>0.2 ng	Unknown host type	Unknown host type	Unclassified	Unclassified	IMGVR	Ambiguous	Ambiguous
1000756196	40A	0.0337135	Pressure	Pre-Debridement	Unhealed	>0.2 ng	Salmonella phage	Salmonella phage	Salmonella phage 5	Curated prophage	IMGVR	Defined	Defined
1813771	40A	0.0337135	Pressure	Pre-Debridement	Unhealed	>0.2 ng	Salmonella phage	Salmonella phage	Salmonella phage 118970_sal3	Reference genome	NCBI	Defined	Defined
1000216396	24A	0.0336428	Diabetic	Pre-Debridement	Unhealed	>0.2 ng	Unknown host type	Unknown host type	Unclassified	Host-associated(human)	IMGVR	Ambiguous	Ambiguous
1000542874	24A	0.0336428	Diabetic	Pre-Debridement	Unhealed	>0.2 ng	Other phage	Other phage	Unclassified	Host-associated(human)	IMGVR	Ambiguous	Ambiguous
1000751035	24A	0.0336428	Diabetic	Pre-Debridement	Unhealed	>0.2 ng	Pseudomonas phage	Pseudomonas aeruginosa phage	Pseudomonas aeruginosa phage 14	Curated prophage	IMGVR	Defined	Defined
1000608622	36A	0.0332306	Pressure	Pre-Debridement	Healed	>0.2 ng	Other phage	Other phage	Unclassified	Host-associated(other)	IMGVR	Ambiguous	Ambiguous
1000757116	27A	0.0331756	Venous	Pre-Debridement	Unhealed	>0.2 ng	Enterobacter phage	Enterobacter phage	Enterobacter phage	Unclassified	IMGVR	Defined	Defined
2560663	26A	0.0330404	Venous	Pre-Debridement	Unhealed	>0.2 ng	Pseudomonas phage	Pseudomonas phage	Pseudomonas virus JBD67	Reference genome	NCBI	Defined	Defined
2560664	26A	0.0330404	Venous	Pre-Debridement	Unhealed	>0.2 ng	Pseudomonas phage	Pseudomonas phage	Pseudomonas virus JD18	Reference genome	NCBI	Defined	Defined
1000684560	27A	0.0330362	Venous	Pre-Debridement	Unhealed	>0.2 ng	Other phage	Other phage	Unclassified	Host-associated(human)	IMGVR	Ambiguous	Ambiguous
1000530809	28A	0.0330287	Venous	Pre-Debridement	Healed	>0.2 ng	Other phage	Other phage	Unclassified	Engineered	IMGVR	Ambiguous	Ambiguous
1000606835	28A	0.0330287	Venous	Pre-Debridement	Healed	>0.2 ng	Grimontella phage	Grimontella phage	Grimontella phage 2	Host-associated(human)	IMGVR	Defined	Defined
1000722759	28A	0.0330287	Venous	Pre-Debridement	Healed	>0.2 ng	Unknown host type	Unknown host type	Unclassified	Host-associated(other)	IMGVR	Ambiguous	Ambiguous
1000748215	28A	0.0330287	Venous	Pre-Debridement	Healed	>0.2 ng	Staphylococcus phage	Staphylococcus aureus phage	Staphylococcus aureus phage 4	Curated prophage	IMGVR	Defined	Defined
1922247	28A	0.0330287	Venous	Pre-Debridement	Healed	>0.2 ng	Staphylococcus phage	Staphylococcus phage	Staphylococcus virus SEP9	Reference genome	NCBI	Defined	Defined
1000722759	27A	0.0328968	Venous	Pre-Debridement	Unhealed	>0.2 ng	Unknown host type	Unknown host type	Unclassified	Host-associated(other)	IMGVR	Ambiguous	Ambiguous
2006169	25A	0.0322477	Diabetic	Pre-Debridement	Unhealed	>0.2 ng	Pseudomonas phage	Pseudomonas phage	Pseudomonas virus DL60	Reference genome	NCBI	Defined	Defined
1000123879	29A	0.0319843	Venous	Pre-Debridement	Healed	>0.2 ng	Other phage	Other phage	Unclassified	Host-associated(other)	IMGVR	Ambiguous	Ambiguous
1000597084	29A	0.0319843	Venous	Pre-Debridement	Healed	>0.2 ng	Other phage	Other phage	Unclassified	Host-associated(human)	IMGVR	Ambiguous	Ambiguous
1000620893	29A	0.0319843	Venous	Pre-Debridement	Healed	>0.2 ng	Other phage	Other phage	Unclassified	Marine	IMGVR	Ambiguous	Ambiguous
1000008761	36A	0.0317201	Pressure	Pre-Debridement	Healed	>0.2 ng	Other virus	Other virus	Unclassified	Marine	IMGVR	Ambiguous	Ambiguous
1000047016	36A	0.0317201	Pressure	Pre-Debridement	Healed	>0.2 ng	Unknown host type	Unknown host type	Unclassified	Marine	IMGVR	Ambiguous	Ambiguous
1000530809	27A	0.0313635	Venous	Pre-Debridement	Unhealed	>0.2 ng	Other phage	Other phage	Unclassified	Engineered	IMGVR	Ambiguous	Ambiguous
1000132826	33A	0.0312969	Arterial	Pre-Debridement	Unhealed	>0.2 ng	Other virus	Other virus	Unclassified	Freshwater	IMGVR	Ambiguous	Ambiguous
1000739801	33A	0.0312969	Arterial	Pre-Debridement	Unhealed	>0.2 ng	Unknown host type	Unknown host type	Unclassified	Unclassified	IMGVR	Ambiguous	Ambiguous
1000751016	33A	0.0312969	Arterial	Pre-Debridement	Unhealed	>0.2 ng	Pseudomonas phage	Pseudomonas aeruginosa phage	Pseudomonas aeruginosa phage 9	Curated prophage	IMGVR	Defined	Defined
1000751615	33A	0.0312969	Arterial	Pre-Debridement	Unhealed	>0.2 ng	Citrobacter phage	Citrobacter phage	Citrobacter phage 3	Curated prophage	IMGVR	Defined	Defined
2560732	33A	0.0312969	Arterial	Pre-Debridement	Unhealed	>0.2 ng	Salmonella phage	Salmonella phage	Salmonella virus SJ46	Reference genome	NCBI	Defined	Defined
929814	33A	0.0312969	Arterial	Pre-Debridement	Unhealed	>0.2 ng	Salmonella phage	Salmonella phage	Salmonella phage RE-2010	Reference genome	NCBI	Defined	Defined
1000047830	34A	0.0308661	Arterial	Pre-Debridement	Healed	>0.2 ng	Unknown host type	Unknown host type	Unclassified	Terrestrial(soil)	IMGVR	Ambiguous	Ambiguous
1000367007	34A	0.0308661	Arterial	Pre-Debridement	Healed	>0.2 ng	Neisseria phage	Neisseria phage	Neisseria phage 10	Host-associated(human)	IMGVR	Defined	Defined
1000620893	27A	0.0305272	Venous	Pre-Debridement	Unhealed	>0.2 ng	Other phage	Other phage	Unclassified	Marine	IMGVR	Ambiguous	Ambiguous
1000722837	39A	0.0303232	Pressure	Pre-Debridement	Unhealed	>0.2 ng	Unknown host type	Unknown host type	Unclassified	Terrestrial(other)	IMGVR	Ambiguous	Ambiguous
1000727079	39A	0.0303232	Pressure	Pre-Debridement	Unhealed	>0.2 ng	Unknown host type	Unknown host type	Unclassified	Freshwater	IMGVR	Ambiguous	Ambiguous
1000751461	39A	0.0303232	Pressure	Pre-Debridement	Unhealed	>0.2 ng	Acinetobacter phage	Acinetobacter phage	Acinetobacter phage 33	Curated prophage	IMGVR	Defined	Defined
2560394	39A	0.0303232	Pressure	Pre-Debridement	Unhealed	>0.2 ng	Corynebacterium phage	Corynebacterium phage	Corynebacterium virus Darwin	Reference genome	NCBI	Defined	Defined
1000754595	27A	0.0302484	Venous	Pre-Debridement	Unhealed	>0.2 ng	Mannheimia phage	Mannheimia phage	Mannheimia phage 1	Curated prophage	IMGVR	Defined	Defined
1000318309	36A	0.0302097	Pressure	Pre-Debridement	Healed	>0.2 ng	Aggregatibacter phage	Aggregatibacter phage	Aggregatibacter phage 4	Host-associated(human)	IMGVR	Defined	Defined
1000348340	36A	0.0302097	Pressure	Pre-Debridement	Healed	>0.2 ng	Other phage	Other phage	P22likevirus	Engineered	IMGVR	Defined	Ambiguous
1000544211	36A	0.0302097	Pressure	Pre-Debridement	Healed	>0.2 ng	Other phage	Other phage	Unclassified	Engineered	IMGVR	Ambiguous	Ambiguous
1000759400	36A	0.0302097	Pressure	Pre-Debridement	Healed	>0.2 ng	Salmonella phage	Salmonella phage	Salmonella phage 22	Curated prophage	IMGVR	Defined	Defined
1000132826	21A	0.0301568	Diabetic	Pre-Debridement	Healed	>0.2 ng	Other virus	Other virus	Unclassified	Freshwater	IMGVR	Ambiguous	Ambiguous
1000539947	21A	0.0301568	Diabetic	Pre-Debridement	Healed	>0.2 ng	Other phage	Other phage	Unclassified	Engineered	IMGVR	Ambiguous	Ambiguous
1000583782	21A	0.0301568	Diabetic	Pre-Debridement	Healed	>0.2 ng	Pseudomonas phage	Pseudomonas broad phage	Pseudomonas broad phage 32	Engineered	IMGVR	Defined	Defined
1000757391	21A	0.0301568	Diabetic	Pre-Debridement	Healed	>0.2 ng	Morganella phage	Morganella phage	Morganella phage 2	Curated prophage	IMGVR	Defined	Defined
2560656	21A	0.0301568	Diabetic	Pre-Debridement	Healed	>0.2 ng	Pseudomonas phage	Pseudomonas phage	Pseudomonas virus B3	Reference genome	NCBI	Defined	Defined
2560675	21A	0.0301568	Diabetic	Pre-Debridement	Healed	>0.2 ng	Pseudomonas phage	Pseudomonas phage	Pseudomonas virus PM105	Reference genome	NCBI	Defined	Defined
1000757948	27A	0.030109	Venous	Pre-Debridement	Unhealed	>0.2 ng	Salmonella phage	Salmonella phage	Salmonella phage 16	Curated prophage	IMGVR	Defined	Defined
1000544028	27A	0.0299696	Venous	Pre-Debridement	Unhealed	>0.2 ng	Other phage	Other phage	Unclassified	Terrestrial(soil)	IMGVR	Ambiguous	Ambiguous
1000487836	29A	0.029852	Venous	Pre-Debridement	Healed	>0.2 ng	Other phage	Other phage	Unclassified	Host-associated(plants)	IMGVR	Ambiguous	Ambiguous
1000529173	29A	0.029852	Venous	Pre-Debridement	Healed	>0.2 ng	Other phage	Other phage	Unclassified	Engineered	IMGVR	Ambiguous	Ambiguous
1000759400	29A	0.029852	Venous	Pre-Debridement	Healed	>0.2 ng	Salmonella phage	Salmonella phage	Salmonella phage 22	Curated prophage	IMGVR	Defined	Defined
1000760076	29A	0.029852	Venous	Pre-Debridement	Healed	>0.2 ng	Salmonella phage	Salmonella phage	Salmonella phage 28	Curated prophage	IMGVR	Defined	Defined
1000367007	30A	0.0298312	Venous	Pre-Debridement	Healed	>0.2 ng	Neisseria phage	Neisseria phage	Neisseria phage 10	Host-associated(human)	IMGVR	Defined	Defined
1000716089	30A	0.0298312	Venous	Pre-Debridement	Healed	>0.2 ng	Unknown host type	Unknown host type	Unclassified	Engineered	IMGVR	Ambiguous	Ambiguous
2560664	30A	0.0298312	Venous	Pre-Debridement	Healed	>0.2 ng	Pseudomonas phage	Pseudomonas phage	Pseudomonas virus JD18	Reference genome	NCBI	Defined	Defined
1000528030	27A	0.0296908	Venous	Pre-Debridement	Unhealed	>0.2 ng	Klebsiella phage	Klebsiella phage	Klebsiella phage 8	Engineered	IMGVR	Defined	Defined
1000739801	32A	0.0296718	Arterial	Pre-Debridement	Unhealed	>0.2 ng	Unknown host type	Unknown host type	Unclassified	Unclassified	IMGVR	Ambiguous	Ambiguous
1000757927	32A	0.0296718	Arterial	Pre-Debridement	Unhealed	>0.2 ng	Salmonella phage	Salmonella phage	Salmonella phage 13	Curated prophage	IMGVR	Defined	Defined
2560663	32A	0.0296718	Arterial	Pre-Debridement	Unhealed	>0.2 ng	Pseudomonas phage	Pseudomonas phage	Pseudomonas virus JBD67	Reference genome	NCBI	Defined	Defined
929814	32A	0.0296718	Arterial	Pre-Debridement	Unhealed	>0.2 ng	Salmonella phage	Salmonella phage	Salmonella phage RE-2010	Reference genome	NCBI	Defined	Defined
1000142855	36A	0.0286992	Pressure	Pre-Debridement	Healed	>0.2 ng	Other phage	Other phage	Unclassified	Terrestrial(soil)	IMGVR	Ambiguous	Ambiguous
1000757713	36A	0.0286992	Pressure	Pre-Debridement	Healed	>0.2 ng	Salmonella phage	Salmonella phage	Salmonella phage 8	Curated prophage	IMGVR	Defined	Defined
929814	36A	0.0286992	Pressure	Pre-Debridement	Healed	>0.2 ng	Salmonella phage	Salmonella phage	Salmonella phage RE-2010	Reference genome	NCBI	Defined	Defined
1000602285	27A	0.0285757	Venous	Pre-Debridement	Unhealed	>0.2 ng	Other phage	Other phage	Unclassified	Host-associated(human)	IMGVR	Ambiguous	Ambiguous
1000434633	27A	0.0284363	Venous	Pre-Debridement	Unhealed	>0.2 ng	Other phage	Other phage	Mulikevirus	Host-associated(human)	IMGVR	Defined	Ambiguous
1000031912	22A	0.0282135	Diabetic	Pre-Debridement	Unhealed	>0.2 ng	Unknown host type	Unknown host type	Unclassified	Non-marine_Saline_and_Alkaline	IMGVR	Ambiguous	Ambiguous
1000145554	22A	0.0282135	Diabetic	Pre-Debridement	Unhealed	>0.2 ng	Other phage	Other phage	Unclassified	Host-associated(plants)	IMGVR	Ambiguous	Ambiguous
1000751035	22A	0.0282135	Diabetic	Pre-Debridement	Unhealed	>0.2 ng	Pseudomonas phage	Pseudomonas aeruginosa phage	Pseudomonas aeruginosa phage 14	Curated prophage	IMGVR	Defined	Defined
1000097006	40A	0.0280946	Pressure	Pre-Debridement	Unhealed	>0.2 ng	Other phage	Other phage	Unclassified	Engineered	IMGVR	Ambiguous	Ambiguous
1000348340	40A	0.0280946	Pressure	Pre-Debridement	Unhealed	>0.2 ng	Other phage	Other phage	P22likevirus	Engineered	IMGVR	Defined	Ambiguous
1000602168	40A	0.0280946	Pressure	Pre-Debridement	Unhealed	>0.2 ng	Prevotella phage	Prevotella phage	Prevotella phage 30	Host-associated(human)	IMGVR	Defined	Defined
1000608374	40A	0.0280946	Pressure	Pre-Debridement	Unhealed	>0.2 ng	Neisseria phage	Neisseria phage	Neisseria phage 23	Host-associated(other)	IMGVR	Defined	Defined
1000713626	40A	0.0280946	Pressure	Pre-Debridement	Unhealed	>0.2 ng	Unknown host type	Unknown host type	Unclassified	Marine	IMGVR	Ambiguous	Ambiguous
1000741011	40A	0.0280946	Pressure	Pre-Debridement	Unhealed	>0.2 ng	Unknown host type	Unknown host type	Unclassified	Unclassified	IMGVR	Ambiguous	Ambiguous
1000522904	27A	0.0280181	Venous	Pre-Debridement	Unhealed	>0.2 ng	Pseudomonas phage	Pseudomonas broad phage	Pseudomonas broad phage 5	Engineered	IMGVR	Defined	Defined
1000716089	27A	0.0278787	Venous	Pre-Debridement	Unhealed	>0.2 ng	Unknown host type	Unknown host type	Unclassified	Engineered	IMGVR	Ambiguous	Ambiguous
1000047830	27A	0.0277393	Venous	Pre-Debridement	Unhealed	>0.2 ng	Unknown host type	Unknown host type	Unclassified	Terrestrial(soil)	IMGVR	Ambiguous	Ambiguous
1000071541	29A	0.0277197	Venous	Pre-Debridement	Healed	>0.2 ng	Enterobacter phage	Enterobacter phage	Enterobacter phage 2	Engineered	IMGVR	Defined	Defined
1000072627	29A	0.0277197	Venous	Pre-Debridement	Healed	>0.2 ng	Other phage	Other phage	Unclassified	Host-associated(other)	IMGVR	Ambiguous	Ambiguous
1000155099	29A	0.0277197	Venous	Pre-Debridement	Healed	>0.2 ng	Other phage	Other phage	Unclassified	Host-associated(plants)	IMGVR	Ambiguous	Ambiguous
1000418092	29A	0.0277197	Venous	Pre-Debridement	Healed	>0.2 ng	Other phage	Other phage	Unclassified	Freshwater	IMGVR	Ambiguous	Ambiguous
1000503133	29A	0.0277197	Venous	Pre-Debridement	Healed	>0.2 ng	Unknown host type	Unknown host type	Unclassified	Freshwater	IMGVR	Ambiguous	Ambiguous
1000595561	29A	0.0277197	Venous	Pre-Debridement	Healed	>0.2 ng	Methylomonas phage	Methylomonas phage	Methylomonas Hp1likevirus	Freshwater	IMGVR	Defined	Defined
1000606835	29A	0.0277197	Venous	Pre-Debridement	Healed	>0.2 ng	Grimontella phage	Grimontella phage	Grimontella phage 2	Host-associated(human)	IMGVR	Defined	Defined
1000648570	29A	0.0277197	Venous	Pre-Debridement	Healed	>0.2 ng	Other phage	Other phage	Unclassified	Marine	IMGVR	Ambiguous	Ambiguous
1000750524	29A	0.0277197	Venous	Pre-Debridement	Healed	>0.2 ng	Providencia phage	Providencia phage	Providencia phage 1	Curated prophage	IMGVR	Defined	Defined
1000757883	29A	0.0277197	Venous	Pre-Debridement	Healed	>0.2 ng	Salmonella phage	Salmonella phage	Salmonella phage 10	Curated prophage	IMGVR	Defined	Defined
1548907	29A	0.0277197	Venous	Pre-Debridement	Healed	>0.2 ng	Pseudomonas phage	Pseudomonas phage	Pseudomonas phage vB_PaeM_PAO1_Ab27	Reference genome	NCBI	Defined	Defined
2006180	29A	0.0277197	Venous	Pre-Debridement	Healed	>0.2 ng	Pseudomonas phage	Pseudomonas phage	Pseudomonas virus SN	Reference genome	NCBI	Defined	Defined
1000246597	25A	0.0276409	Diabetic	Pre-Debridement	Unhealed	>0.2 ng	Other phage	Other phage	Unclassified	Marine	IMGVR	Ambiguous	Ambiguous
1000565691	25A	0.0276409	Diabetic	Pre-Debridement	Unhealed	>0.2 ng	Other phage	Other phage	Unclassified	Freshwater	IMGVR	Ambiguous	Ambiguous
1922246	25A	0.0276409	Diabetic	Pre-Debridement	Unhealed	>0.2 ng	Staphylococcus phage	Staphylococcus phage	Staphylococcus virus Sextaec	Reference genome	NCBI	Defined	Defined
2560664	25A	0.0276409	Diabetic	Pre-Debridement	Unhealed	>0.2 ng	Pseudomonas phage	Pseudomonas phage	Pseudomonas virus JD18	Reference genome	NCBI	Defined	Defined
1000191133	28A	0.0275239	Venous	Pre-Debridement	Healed	>0.2 ng	Other phage	Other phage	Unclassified	Host-associated(other)	IMGVR	Ambiguous	Ambiguous
1000292449	28A	0.0275239	Venous	Pre-Debridement	Healed	>0.2 ng	Gammaproteobacteria phage	Gammaproteobacteria phage	Gammaproteobacteria Hp1likevirus	Host-associated(plants)	IMGVR	Defined	Defined
1000565691	28A	0.0275239	Venous	Pre-Debridement	Healed	>0.2 ng	Other phage	Other phage	Unclassified	Freshwater	IMGVR	Ambiguous	Ambiguous
1922246	28A	0.0275239	Venous	Pre-Debridement	Healed	>0.2 ng	Staphylococcus phage	Staphylococcus phage	Staphylococcus virus Sextaec	Reference genome	NCBI	Defined	Defined
1000528545	36A	0.0271887	Pressure	Pre-Debridement	Healed	>0.2 ng	Other phage	Other phage	Unclassified	Engineered	IMGVR	Ambiguous	Ambiguous
1000540963	36A	0.0271887	Pressure	Pre-Debridement	Healed	>0.2 ng	Salmonella phage	Salmonella phage	Salmonella phage 35	Engineered	IMGVR	Defined	Defined
1000528545	27A	0.0271817	Venous	Pre-Debridement	Unhealed	>0.2 ng	Other phage	Other phage	Unclassified	Engineered	IMGVR	Ambiguous	Ambiguous
1000750617	27A	0.0267635	Venous	Pre-Debridement	Unhealed	>0.2 ng	Yokenella phage	Yokenella phage	Yokenella phage 1	Curated prophage	IMGVR	Defined	Defined
1000722837	27A	0.0264847	Venous	Pre-Debridement	Unhealed	>0.2 ng	Unknown host type	Unknown host type	Unclassified	Terrestrial(other)	IMGVR	Ambiguous	Ambiguous
1000606038	27A	0.026206	Venous	Pre-Debridement	Unhealed	>0.2 ng	Other phage	Other phage	Unclassified	Marine	IMGVR	Ambiguous	Ambiguous
1000588988	27A	0.0260666	Venous	Pre-Debridement	Unhealed	>0.2 ng	Other phage	Other phage	Unclassified	Engineered	IMGVR	Ambiguous	Ambiguous
1000292491	36A	0.0256782	Pressure	Pre-Debridement	Healed	>0.2 ng	Other phage	Other phage	Unclassified	Host-associated(plants)	IMGVR	Ambiguous	Ambiguous
1000455104	36A	0.0256782	Pressure	Pre-Debridement	Healed	>0.2 ng	Other phage	Other phage	Unclassified	Marine	IMGVR	Ambiguous	Ambiguous
1000759905	36A	0.0256782	Pressure	Pre-Debridement	Healed	>0.2 ng	Salmonella phage	Salmonella phage	Salmonella Mulikevirus	Unclassified	IMGVR	Defined	Defined
1000161213	29A	0.0255874	Venous	Pre-Debridement	Healed	>0.2 ng	Other phage	Other phage	Unclassified	Terrestrial(soil)	IMGVR	Ambiguous	Ambiguous
1000560998	27A	0.025509	Venous	Pre-Debridement	Unhealed	>0.2 ng	Other phage	Other phage	Unclassified	Host-associated(other)	IMGVR	Ambiguous	Ambiguous
1000504241	21A	0.0251307	Diabetic	Pre-Debridement	Healed	>0.2 ng	Other phage	Other phage	Unclassified	Host-associated(other)	IMGVR	Ambiguous	Ambiguous
1000750896	21A	0.0251307	Diabetic	Pre-Debridement	Healed	>0.2 ng	Erwinia phage	Erwinia phage	Erwinia phage 1	Curated prophage	IMGVR	Defined	Defined
1000755372	21A	0.0251307	Diabetic	Pre-Debridement	Healed	>0.2 ng	Klebsiella phage	Klebsiella phage	Klebsiella phage 26	Curated prophage	IMGVR	Defined	Defined
1000155099	27A	0.0250908	Venous	Pre-Debridement	Unhealed	>0.2 ng	Other phage	Other phage	Unclassified	Host-associated(plants)	IMGVR	Ambiguous	Ambiguous
1000757883	27A	0.0249514	Venous	Pre-Debridement	Unhealed	>0.2 ng	Salmonella phage	Salmonella phage	Salmonella phage 10	Curated prophage	IMGVR	Defined	Defined
1000646426	27A	0.024812	Venous	Pre-Debridement	Unhealed	>0.2 ng	Other phage	Other phage	Unclassified	Non-marine_Saline_and_Alkaline	IMGVR	Ambiguous	Ambiguous
1000388453	27A	0.0243938	Venous	Pre-Debridement	Unhealed	>0.2 ng	Veillonella phage	Veillonella phage	Veillonella phage 60	Host-associated(human)	IMGVR	Defined	Defined
1000573340	36A	0.0241677	Pressure	Pre-Debridement	Healed	>0.2 ng	Other phage	Other phage	Unclassified	Freshwater	IMGVR	Ambiguous	Ambiguous
1000755372	27A	0.0241151	Venous	Pre-Debridement	Unhealed	>0.2 ng	Klebsiella phage	Klebsiella phage	Klebsiella phage 26	Curated prophage	IMGVR	Defined	Defined
1000757425	27A	0.0238363	Venous	Pre-Debridement	Unhealed	>0.2 ng	Other gammaproteobacteria phage	Other gammaproteobacteria phage	Other gammaproteobacteria phage 2	Curated prophage	IMGVR	Defined	Ambiguous
1000756553	27A	0.0236969	Venous	Pre-Debridement	Unhealed	>0.2 ng	Pseudomonas phage	Pseudomonas phage	Pseudomonas phage 6	Curated prophage	IMGVR	Defined	Defined
1000125597	29A	0.0234552	Venous	Pre-Debridement	Healed	>0.2 ng	Other phage	Other phage	Unclassified	Terrestrial(soil)	IMGVR	Ambiguous	Ambiguous
[truncated: 4,001 more rows]

## Sheet: post.heat
OTU	Sample	Abundance	WoundType	SampleType	Outcome	Prep	Type	Type_PS	Species	Habitat	Database	SResolution	TResolution
1000377947	30B	49.5828	Venous	Post-Debridement	Healed	>0.2 ng	Actinobaculum phage	Actinobaculum phage	Actinobaculum phage 1	Host-associated(human)	IMGVR	Defined	Defined
1000377947	35B	48.6258	Arterial	Post-Debridement	Unhealed	>0.2 ng	Actinobaculum phage	Actinobaculum phage	Actinobaculum phage 1	Host-associated(human)	IMGVR	Defined	Defined
1969841	23B	41.3112	Diabetic	Post-Debridement	Healed	>0.2 ng	Proteus phage	Proteus phage	Proteus phage VB_PmiS-Isfahan	Reference genome	NCBI	Defined	Defined
1969841	21B	38.7366	Diabetic	Post-Debridement	Healed	>0.2 ng	Proteus phage	Proteus phage	Proteus phage VB_PmiS-Isfahan	Reference genome	NCBI	Defined	Defined
1969841	32B	37.504	Arterial	Post-Debridement	Unhealed	>0.2 ng	Proteus phage	Proteus phage	Proteus phage VB_PmiS-Isfahan	Reference genome	NCBI	Defined	Defined
1969841	29B	35.9242	Venous	Post-Debridement	Healed	>0.2 ng	Proteus phage	Proteus phage	Proteus phage VB_PmiS-Isfahan	Reference genome	NCBI	Defined	Defined
1000377947	25B	33.5076	Diabetic	Post-Debridement	Unhealed	>0.2 ng	Actinobaculum phage	Actinobaculum phage	Actinobaculum phage 1	Host-associated(human)	IMGVR	Defined	Defined
1000387038	34B	31.8355	Arterial	Post-Debridement	Healed	>0.2 ng	Unknown host type	Unknown host type	Unclassified	Host-associated(human)	IMGVR	Ambiguous	Ambiguous
1969841	31B	31.5351	Arterial	Post-Debridement	Healed	>0.2 ng	Proteus phage	Proteus phage	Proteus phage VB_PmiS-Isfahan	Reference genome	NCBI	Defined	Defined
35343	27B	30.5123	Venous	Post-Debridement	Unhealed	>0.2 ng	Pseudomonas phage	Pseudomonas phage	Pseudomonas virus phiCTX	Reference genome	NCBI	Defined	Defined
1000377947	40B	30.2271	Pressure	Post-Debridement	Unhealed	>0.2 ng	Actinobaculum phage	Actinobaculum phage	Actinobaculum phage 1	Host-associated(human)	IMGVR	Defined	Defined
1969841	22B	28.5887	Diabetic	Post-Debridement	Unhealed	>0.2 ng	Proteus phage	Proteus phage	Proteus phage VB_PmiS-Isfahan	Reference genome	NCBI	Defined	Defined
1000377947	33B	28.5787	Arterial	Post-Debridement	Unhealed	>0.2 ng	Actinobaculum phage	Actinobaculum phage	Actinobaculum phage 1	Host-associated(human)	IMGVR	Defined	Defined
1969841	40B	28.2054	Pressure	Post-Debridement	Unhealed	>0.2 ng	Proteus phage	Proteus phage	Proteus phage VB_PmiS-Isfahan	Reference genome	NCBI	Defined	Defined
1969841	38B	24.6793	Pressure	Post-Debridement	Healed	>0.2 ng	Proteus phage	Proteus phage	Proteus phage VB_PmiS-Isfahan	Reference genome	NCBI	Defined	Defined
1969841	34B	24.6015	Arterial	Post-Debridement	Healed	>0.2 ng	Proteus phage	Proteus phage	Proteus phage VB_PmiS-Isfahan	Reference genome	NCBI	Defined	Defined
1000377947	39B	24.0491	Pressure	Post-Debridement	Unhealed	>0.2 ng	Actinobaculum phage	Actinobaculum phage	Actinobaculum phage 1	Host-associated(human)	IMGVR	Defined	Defined
1969841	39B	23.2883	Pressure	Post-Debridement	Unhealed	>0.2 ng	Proteus phage	Proteus phage	Proteus phage VB_PmiS-Isfahan	Reference genome	NCBI	Defined	Defined
1000377947	23B	21.7417	Diabetic	Post-Debridement	Healed	>0.2 ng	Actinobaculum phage	Actinobaculum phage	Actinobaculum phage 1	Host-associated(human)	IMGVR	Defined	Defined
1000377947	32B	20.7843	Arterial	Post-Debridement	Unhealed	>0.2 ng	Actinobaculum phage	Actinobaculum phage	Actinobaculum phage 1	Host-associated(human)	IMGVR	Defined	Defined
1969841	33B	20.3988	Arterial	Post-Debridement	Unhealed	>0.2 ng	Proteus phage	Proteus phage	Proteus phage VB_PmiS-Isfahan	Reference genome	NCBI	Defined	Defined
1000377947	38B	20.0375	Pressure	Post-Debridement	Healed	>0.2 ng	Actinobaculum phage	Actinobaculum phage	Actinobaculum phage 1	Host-associated(human)	IMGVR	Defined	Defined
1922246	26B	19.999	Venous	Post-Debridement	Unhealed	>0.2 ng	Staphylococcus phage	Staphylococcus phage	Staphylococcus virus Sextaec	Reference genome	NCBI	Defined	Defined
1969841	25B	18.961	Diabetic	Post-Debridement	Unhealed	>0.2 ng	Proteus phage	Proteus phage	Proteus phage VB_PmiS-Isfahan	Reference genome	NCBI	Defined	Defined
1969841	26B	18.7772	Venous	Post-Debridement	Unhealed	>0.2 ng	Proteus phage	Proteus phage	Proteus phage VB_PmiS-Isfahan	Reference genome	NCBI	Defined	Defined
1000377947	31B	17.6181	Arterial	Post-Debridement	Healed	>0.2 ng	Actinobaculum phage	Actinobaculum phage	Actinobaculum phage 1	Host-associated(human)	IMGVR	Defined	Defined
1969841	35B	16.8792	Arterial	Post-Debridement	Unhealed	>0.2 ng	Proteus phage	Proteus phage	Proteus phage VB_PmiS-Isfahan	Reference genome	NCBI	Defined	Defined
1000377947	29B	16.7116	Venous	Post-Debridement	Healed	>0.2 ng	Actinobaculum phage	Actinobaculum phage	Actinobaculum phage 1	Host-associated(human)	IMGVR	Defined	Defined
1000377947	22B	16.4496	Diabetic	Post-Debridement	Unhealed	>0.2 ng	Actinobaculum phage	Actinobaculum phage	Actinobaculum phage 1	Host-associated(human)	IMGVR	Defined	Defined
1969841	30B	16.432	Venous	Post-Debridement	Healed	>0.2 ng	Proteus phage	Proteus phage	Proteus phage VB_PmiS-Isfahan	Reference genome	NCBI	Defined	Defined
1922247	26B	15.6827	Venous	Post-Debridement	Unhealed	>0.2 ng	Staphylococcus phage	Staphylococcus phage	Staphylococcus virus SEP9	Reference genome	NCBI	Defined	Defined
1969841	36B	15.1623	Pressure	Post-Debridement	Healed	>0.2 ng	Proteus phage	Proteus phage	Proteus phage VB_PmiS-Isfahan	Reference genome	NCBI	Defined	Defined
2006175	27B	11.8709	Venous	Post-Debridement	Unhealed	>0.2 ng	Pseudomonas phage	Pseudomonas phage	Pseudomonas virus F8	Reference genome	NCBI	Defined	Defined
1000377947	36B	11.2524	Pressure	Post-Debridement	Healed	>0.2 ng	Actinobaculum phage	Actinobaculum phage	Actinobaculum phage 1	Host-associated(human)	IMGVR	Defined	Defined
1000541093	22B	10.2457	Diabetic	Post-Debridement	Unhealed	>0.2 ng	Other phage	Other phage	Unclassified	Host-associated(human)	IMGVR	Ambiguous	Ambiguous
1000749294	29B	9.26151	Venous	Post-Debridement	Healed	>0.2 ng	Campylobacter phage	Campylobacter phage	Campylobacter phage 8	Curated prophage	IMGVR	Defined	Defined
1000377947	21B	9.13387	Diabetic	Post-Debridement	Healed	>0.2 ng	Actinobaculum phage	Actinobaculum phage	Actinobaculum phage 1	Host-associated(human)	IMGVR	Defined	Defined
1000759341	25B	9.05542	Diabetic	Post-Debridement	Unhealed	>0.2 ng	Mannheimia phage	Mannheimia phage	Mannheimia Mulikevirus	Curated prophage	IMGVR	Defined	Defined
1000377947	34B	8.78149	Arterial	Post-Debridement	Healed	>0.2 ng	Actinobaculum phage	Actinobaculum phage	Actinobaculum phage 1	Host-associated(human)	IMGVR	Defined	Defined
1000210204	31B	8.17278	Arterial	Post-Debridement	Healed	>0.2 ng	Pseudomonas phage	Pseudomonas phage	Pseudomonas phiKZ virus	Host-associated(human)	IMGVR	Defined	Defined
1000750928	22B	7.95622	Diabetic	Post-Debridement	Unhealed	>0.2 ng	Yersinia phage	Yersinia phage	Yersinia phage 4	Unclassified	IMGVR	Defined	Defined
1000319712	33B	7.788	Arterial	Post-Debridement	Unhealed	>0.2 ng	Unknown host type	Unknown host type	Unclassified	Freshwater	IMGVR	Ambiguous	Ambiguous
1000319712	39B	7.25153	Pressure	Post-Debridement	Unhealed	>0.2 ng	Unknown host type	Unknown host type	Unclassified	Freshwater	IMGVR	Ambiguous	Ambiguous
2006177	27B	6.9058	Venous	Post-Debridement	Unhealed	>0.2 ng	Pseudomonas phage	Pseudomonas phage	Pseudomonas virus LBL3	Reference genome	NCBI	Defined	Defined
1969841	37B	6.57721	Pressure	Post-Debridement	Unhealed	>0.2 ng	Proteus phage	Proteus phage	Proteus phage VB_PmiS-Isfahan	Reference genome	NCBI	Defined	Defined
1000319712	35B	6.51981	Arterial	Post-Debridement	Unhealed	>0.2 ng	Unknown host type	Unknown host type	Unclassified	Freshwater	IMGVR	Ambiguous	Ambiguous
2006179	27B	6.42003	Venous	Post-Debridement	Unhealed	>0.2 ng	Pseudomonas phage	Pseudomonas phage	Pseudomonas virus PB1	Reference genome	NCBI	Defined	Defined
1000319712	31B	6.13854	Arterial	Post-Debridement	Healed	>0.2 ng	Unknown host type	Unknown host type	Unclassified	Freshwater	IMGVR	Ambiguous	Ambiguous
1000319712	40B	5.95556	Pressure	Post-Debridement	Unhealed	>0.2 ng	Unknown host type	Unknown host type	Unclassified	Freshwater	IMGVR	Ambiguous	Ambiguous
2006173	27B	5.86276	Venous	Post-Debridement	Unhealed	>0.2 ng	Pseudomonas phage	Pseudomonas phage	Pseudomonas virus Ab28	Reference genome	NCBI	Defined	Defined
563769	24B	5.63478	Diabetic	Post-Debridement	Unhealed	>0.2 ng	Stx2-converting phage	Stx2-converting phage	Stx2-converting phage 1717	Reference genome	NCBI	Defined	Defined
1000319712	32B	5.40168	Arterial	Post-Debridement	Unhealed	>0.2 ng	Unknown host type	Unknown host type	Unclassified	Freshwater	IMGVR	Ambiguous	Ambiguous
1000319712	38B	5.39138	Pressure	Post-Debridement	Healed	>0.2 ng	Unknown host type	Unknown host type	Unclassified	Freshwater	IMGVR	Ambiguous	Ambiguous
1000319712	22B	5.36458	Diabetic	Post-Debridement	Unhealed	>0.2 ng	Unknown host type	Unknown host type	Unclassified	Freshwater	IMGVR	Ambiguous	Ambiguous
1000319712	23B	5.17754	Diabetic	Post-Debridement	Healed	>0.2 ng	Unknown host type	Unknown host type	Unclassified	Freshwater	IMGVR	Ambiguous	Ambiguous
1000319712	30B	5.14275	Venous	Post-Debridement	Healed	>0.2 ng	Unknown host type	Unknown host type	Unclassified	Freshwater	IMGVR	Ambiguous	Ambiguous
1000518269	39B	5.1411	Pressure	Post-Debridement	Unhealed	>0.2 ng	Unknown host type	Unknown host type	Unclassified	Host-associated(other)	IMGVR	Ambiguous	Ambiguous
2006169	27B	5.11021	Venous	Post-Debridement	Unhealed	>0.2 ng	Pseudomonas phage	Pseudomonas phage	Pseudomonas virus DL60	Reference genome	NCBI	Defined	Defined
1647458	24B	5.02857	Diabetic	Post-Debridement	Unhealed	>0.2 ng	Salmonella phage	Salmonella phage	Salmonella phage SEN22	Reference genome	NCBI	Defined	Defined
563769	37B	4.98656	Pressure	Post-Debridement	Unhealed	>0.2 ng	Stx2-converting phage	Stx2-converting phage	Stx2-converting phage 1717	Reference genome	NCBI	Defined	Defined
1000518269	31B	4.83914	Arterial	Post-Debridement	Healed	>0.2 ng	Unknown host type	Unknown host type	Unclassified	Host-associated(other)	IMGVR	Ambiguous	Ambiguous
563769	28B	4.82733	Venous	Post-Debridement	Healed	>0.2 ng	Stx2-converting phage	Stx2-converting phage	Stx2-converting phage 1717	Reference genome	NCBI	Defined	Defined
1000319712	25B	4.74181	Diabetic	Post-Debridement	Unhealed	>0.2 ng	Unknown host type	Unknown host type	Unclassified	Freshwater	IMGVR	Ambiguous	Ambiguous
1000319712	36B	4.73917	Pressure	Post-Debridement	Healed	>0.2 ng	Unknown host type	Unknown host type	Unclassified	Freshwater	IMGVR	Ambiguous	Ambiguous
399185	28B	4.46322	Venous	Post-Debridement	Healed	>0.2 ng	Staphylococcus phage	Staphylococcus phage	Staphylococcus virus PH15	Reference genome	NCBI	Defined	Defined
1000759906	24B	4.37329	Diabetic	Post-Debridement	Unhealed	>0.2 ng	Salmonella phage	Salmonella phage	Salmonella phage 26	Curated prophage	IMGVR	Defined	Defined
1000518269	23B	4.3047	Diabetic	Post-Debridement	Healed	>0.2 ng	Unknown host type	Unknown host type	Unclassified	Host-associated(other)	IMGVR	Ambiguous	Ambiguous
1647458	28B	4.15742	Venous	Post-Debridement	Healed	>0.2 ng	Salmonella phage	Salmonella phage	Salmonella phage SEN22	Reference genome	NCBI	Defined	Defined
1308897	40B	4.13429	Pressure	Post-Debridement	Unhealed	>0.2 ng	Staphylococcus phage	Staphylococcus phage	Staphylococcus phage StauST398-5	Reference genome	NCBI	Defined	Defined
1000319712	34B	4.10283	Arterial	Post-Debridement	Healed	>0.2 ng	Unknown host type	Unknown host type	Unclassified	Freshwater	IMGVR	Ambiguous	Ambiguous
2560678	27B	4.07401	Venous	Post-Debridement	Unhealed	>0.2 ng	Pseudomonas phage	Pseudomonas phage	Pseudomonas virus PS44	Reference genome	NCBI	Defined	Defined
1000759906	37B	3.98965	Pressure	Post-Debridement	Unhealed	>0.2 ng	Salmonella phage	Salmonella phage	Salmonella phage 26	Curated prophage	IMGVR	Defined	Defined
1000319712	21B	3.94205	Diabetic	Post-Debridement	Healed	>0.2 ng	Unknown host type	Unknown host type	Unclassified	Freshwater	IMGVR	Ambiguous	Ambiguous
1225792	27B	3.9257	Venous	Post-Debridement	Unhealed	>0.2 ng	Pseudomonas phage	Pseudomonas phage	Pseudomonas phage JBD25	Reference genome	NCBI	Defined	Defined
1000759906	28B	3.83029	Venous	Post-Debridement	Healed	>0.2 ng	Salmonella phage	Salmonella phage	Salmonella phage 26	Curated prophage	IMGVR	Defined	Defined
1647458	37B	3.77903	Pressure	Post-Debridement	Unhealed	>0.2 ng	Salmonella phage	Salmonella phage	Salmonella phage SEN22	Reference genome	NCBI	Defined	Defined
1091556	34B	3.75835	Arterial	Post-Debridement	Healed	>0.2 ng	Pseudomonas phage	Pseudomonas phage	Pseudomonas virus LPB1	Reference genome	NCBI	Defined	Defined
1000216855	29B	3.75314	Venous	Post-Debridement	Healed	>0.2 ng	Bacteroides phage	Bacteroides phage	Bacteroides phage 8	Host-associated(human)	IMGVR	Defined	Defined
1000716044	30B	3.72833	Venous	Post-Debridement	Healed	>0.2 ng	Lactobacillus phage	Lactobacillus phage	Lactobacillus phage 5	Engineered	IMGVR	Defined	Defined
1000750928	29B	3.57555	Venous	Post-Debridement	Healed	>0.2 ng	Yersinia phage	Yersinia phage	Yersinia phage 4	Unclassified	IMGVR	Defined	Defined
1000518269	33B	3.56737	Arterial	Post-Debridement	Unhealed	>0.2 ng	Unknown host type	Unknown host type	Unclassified	Host-associated(other)	IMGVR	Ambiguous	Ambiguous
1000741140	39B	3.55828	Pressure	Post-Debridement	Unhealed	>0.2 ng	Unknown host type	Unknown host type	Unclassified	Unclassified	IMGVR	Ambiguous	Ambiguous
1000210204	25B	3.49496	Diabetic	Post-Debridement	Unhealed	>0.2 ng	Pseudomonas phage	Pseudomonas phage	Pseudomonas phiKZ virus	Host-associated(human)	IMGVR	Defined	Defined
1969841	28B	3.44769	Venous	Post-Debridement	Healed	>0.2 ng	Proteus phage	Proteus phage	Proteus phage VB_PmiS-Isfahan	Reference genome	NCBI	Defined	Defined
1000759341	32B	3.41186	Arterial	Post-Debridement	Unhealed	>0.2 ng	Mannheimia phage	Mannheimia phage	Mannheimia Mulikevirus	Curated prophage	IMGVR	Defined	Defined
1000757398	24B	3.3231	Diabetic	Post-Debridement	Unhealed	>0.2 ng	Klebsiella phage	Klebsiella phage	Klebsiella phage 29	Curated prophage	IMGVR	Defined	Defined
1000518269	25B	3.1864	Diabetic	Post-Debridement	Unhealed	>0.2 ng	Unknown host type	Unknown host type	Unclassified	Host-associated(other)	IMGVR	Ambiguous	Ambiguous
1000319712	29B	3.17301	Venous	Post-Debridement	Healed	>0.2 ng	Unknown host type	Unknown host type	Unclassified	Freshwater	IMGVR	Ambiguous	Ambiguous
1000518269	35B	3.13033	Arterial	Post-Debridement	Unhealed	>0.2 ng	Unknown host type	Unknown host type	Unclassified	Host-associated(other)	IMGVR	Ambiguous	Ambiguous
1000377947	37B	3.00678	Pressure	Post-Debridement	Unhealed	>0.2 ng	Actinobaculum phage	Actinobaculum phage	Actinobaculum phage 1	Host-associated(human)	IMGVR	Defined	Defined
1000757398	37B	2.94861	Pressure	Post-Debridement	Unhealed	>0.2 ng	Klebsiella phage	Klebsiella phage	Klebsiella phage 29	Curated prophage	IMGVR	Defined	Defined
1000754407	24B	2.93373	Diabetic	Post-Debridement	Unhealed	>0.2 ng	Salmonella phage	Salmonella phage	Salmonella phage 3	Curated prophage	IMGVR	Defined	Defined
1000518269	22B	2.92735	Diabetic	Post-Debridement	Unhealed	>0.2 ng	Unknown host type	Unknown host type	Unclassified	Host-associated(other)	IMGVR	Ambiguous	Ambiguous
1000518269	32B	2.76451	Arterial	Post-Debridement	Unhealed	>0.2 ng	Unknown host type	Unknown host type	Unclassified	Host-associated(other)	IMGVR	Ambiguous	Ambiguous
563769	36B	2.75907	Pressure	Post-Debridement	Healed	>0.2 ng	Stx2-converting phage	Stx2-converting phage	Stx2-converting phage 1717	Reference genome	NCBI	Defined	Defined
1000716044	35B	2.73477	Arterial	Post-Debridement	Unhealed	>0.2 ng	Lactobacillus phage	Lactobacillus phage	Lactobacillus phage 5	Engineered	IMGVR	Defined	Defined
1000754407	28B	2.71235	Venous	Post-Debridement	Healed	>0.2 ng	Salmonella phage	Salmonella phage	Salmonella phage 3	Curated prophage	IMGVR	Defined	Defined
1000377947	26B	2.6889	Venous	Post-Debridement	Unhealed	>0.2 ng	Actinobaculum phage	Actinobaculum phage	Actinobaculum phage 1	Host-associated(human)	IMGVR	Defined	Defined
1000754407	37B	2.67782	Pressure	Post-Debridement	Unhealed	>0.2 ng	Salmonella phage	Salmonella phage	Salmonella phage 3	Curated prophage	IMGVR	Defined	Defined
1000695182	34B	2.65296	Arterial	Post-Debridement	Healed	>0.2 ng	Bacteroides phage	Bacteroides phage	Bacteroides phage 85	Host-associated(human)	IMGVR	Defined	Defined
1000518269	38B	2.63803	Pressure	Post-Debridement	Healed	>0.2 ng	Unknown host type	Unknown host type	Unclassified	Host-associated(other)	IMGVR	Ambiguous	Ambiguous
35343	38B	2.59478	Pressure	Post-Debridement	Healed	>0.2 ng	Pseudomonas phage	Pseudomonas phage	Pseudomonas virus phiCTX	Reference genome	NCBI	Defined	Defined
1000758041	24B	2.56652	Diabetic	Post-Debridement	Unhealed	>0.2 ng	Salmonella phage	Salmonella phage	Salmonella phage 20	Curated prophage	IMGVR	Defined	Defined
1000757398	28B	2.56443	Venous	Post-Debridement	Healed	>0.2 ng	Klebsiella phage	Klebsiella phage	Klebsiella phage 29	Curated prophage	IMGVR	Defined	Defined
1000459518	39B	2.56442	Pressure	Post-Debridement	Unhealed	>0.2 ng	Unknown host type	Unknown host type	Unclassified	Marine	IMGVR	Ambiguous	Ambiguous
1647458	36B	2.51282	Pressure	Post-Debridement	Healed	>0.2 ng	Salmonella phage	Salmonella phage	Salmonella phage SEN22	Reference genome	NCBI	Defined	Defined
1000760047	24B	2.49925	Diabetic	Post-Debridement	Unhealed	>0.2 ng	Vibrio phage	Vibrio phage	Vibrio phage 9	Curated prophage	IMGVR	Defined	Defined
1000696256	28B	2.49758	Venous	Post-Debridement	Healed	>0.2 ng	Other phage	Other phage	Unclassified	Host-associated(human)	IMGVR	Ambiguous	Ambiguous
1000518269	40B	2.48907	Pressure	Post-Debridement	Unhealed	>0.2 ng	Unknown host type	Unknown host type	Unclassified	Host-associated(other)	IMGVR	Ambiguous	Ambiguous
1000366886	32B	2.41431	Arterial	Post-Debridement	Unhealed	>0.2 ng	Other phage	Other phage	Unclassified	Host-associated(human)	IMGVR	Ambiguous	Ambiguous
1000504428	24B	2.39003	Diabetic	Post-Debridement	Unhealed	>0.2 ng	Other phage	Other phage	Unclassified	Host-associated(other)	IMGVR	Ambiguous	Ambiguous
1000759906	36B	2.38215	Pressure	Post-Debridement	Healed	>0.2 ng	Salmonella phage	Salmonella phage	Salmonella phage 26	Curated prophage	IMGVR	Defined	Defined
1000542745	31B	2.3658	Arterial	Post-Debridement	Healed	>0.2 ng	Corynebacterium phage	Corynebacterium phage	Corynebacterium phage 12	Host-associated(human)	IMGVR	Defined	Defined
1000349816	33B	2.32902	Arterial	Post-Debridement	Unhealed	>0.2 ng	Other phage	Other phage	Unclassified	Host-associated(human)	IMGVR	Ambiguous	Ambiguous
1000518269	30B	2.30739	Venous	Post-Debridement	Healed	>0.2 ng	Unknown host type	Unknown host type	Unclassified	Host-associated(other)	IMGVR	Ambiguous	Ambiguous
1000356646	39B	2.29448	Pressure	Post-Debridement	Unhealed	>0.2 ng	Ruminococcus phage	Ruminococcus phage	Ruminococcus phage 6	Host-associated(human)	IMGVR	Defined	Defined
1000758041	28B	2.2757	Venous	Post-Debridement	Healed	>0.2 ng	Salmonella phage	Salmonella phage	Salmonella phage 20	Curated prophage	IMGVR	Defined	Defined
1000758041	37B	2.24054	Pressure	Post-Debridement	Unhealed	>0.2 ng	Salmonella phage	Salmonella phage	Salmonella phage 20	Curated prophage	IMGVR	Defined	Defined
1000366886	40B	2.22195	Pressure	Post-Debridement	Unhealed	>0.2 ng	Other phage	Other phage	Unclassified	Host-associated(human)	IMGVR	Ambiguous	Ambiguous
1000504428	37B	2.20644	Pressure	Post-Debridement	Unhealed	>0.2 ng	Other phage	Other phage	Unclassified	Host-associated(other)	IMGVR	Ambiguous	Ambiguous
35343	23B	2.20194	Diabetic	Post-Debridement	Healed	>0.2 ng	Pseudomonas phage	Pseudomonas phage	Pseudomonas virus phiCTX	Reference genome	NCBI	Defined	Defined
1000209571	33B	2.19268	Arterial	Post-Debridement	Unhealed	>0.2 ng	Other phage	Other phage	Unclassified	Host-associated(human)	IMGVR	Ambiguous	Ambiguous
1000504428	28B	2.17614	Venous	Post-Debridement	Healed	>0.2 ng	Other phage	Other phage	Unclassified	Host-associated(other)	IMGVR	Ambiguous	Ambiguous
1000760047	28B	2.10929	Venous	Post-Debridement	Healed	>0.2 ng	Vibrio phage	Vibrio phage	Vibrio phage 9	Curated prophage	IMGVR	Defined	Defined
1000319712	26B	2.06299	Venous	Post-Debridement	Unhealed	>0.2 ng	Unknown host type	Unknown host type	Unclassified	Freshwater	IMGVR	Ambiguous	Ambiguous
1197953	28B	2.06235	Venous	Post-Debridement	Healed	>0.2 ng	Staphylococcus phage	Staphylococcus phage	Staphylococcus virus IPLA7	Reference genome	NCBI	Defined	Defined
1000741140	35B	2.05961	Arterial	Post-Debridement	Unhealed	>0.2 ng	Unknown host type	Unknown host type	Unclassified	Unclassified	IMGVR	Ambiguous	Ambiguous
1000085873	39B	2.04908	Pressure	Post-Debridement	Unhealed	>0.2 ng	Other phage	Other phage	Unclassified	Freshwater	IMGVR	Ambiguous	Ambiguous
1000459518	35B	2.00505	Arterial	Post-Debridement	Unhealed	>0.2 ng	Unknown host type	Unknown host type	Unclassified	Marine	IMGVR	Ambiguous	Ambiguous
1000757451	24B	2.00462	Diabetic	Post-Debridement	Unhealed	>0.2 ng	Klebsiella phage	Klebsiella phage	Klebsiella phage 30	Curated prophage	IMGVR	Defined	Defined
1000757398	36B	1.99518	Pressure	Post-Debridement	Healed	>0.2 ng	Klebsiella phage	Klebsiella phage	Klebsiella phage 29	Curated prophage	IMGVR	Defined	Defined
1000760047	37B	1.98379	Pressure	Post-Debridement	Unhealed	>0.2 ng	Vibrio phage	Vibrio phage	Vibrio phage 9	Curated prophage	IMGVR	Defined	Defined
1000759889	27B	1.97163	Venous	Post-Debridement	Unhealed	>0.2 ng	Pseudomonas phage	Pseudomonas aeruginosa phage	Pseudomonas aeruginosa phage 43	Curated prophage	IMGVR	Defined	Defined
1813771	24B	1.9603	Diabetic	Post-Debridement	Unhealed	>0.2 ng	Salmonella phage	Salmonella phage	Salmonella phage 118970_sal3	Reference genome	NCBI	Defined	Defined
1000759906	26B	1.95784	Venous	Post-Debridement	Unhealed	>0.2 ng	Salmonella phage	Salmonella phage	Salmonella phage 26	Curated prophage	IMGVR	Defined	Defined
1000748215	40B	1.94269	Pressure	Post-Debridement	Unhealed	>0.2 ng	Staphylococcus phage	Staphylococcus aureus phage	Staphylococcus aureus phage 4	Curated prophage	IMGVR	Defined	Defined
1000758039	28B	1.92155	Venous	Post-Debridement	Healed	>0.2 ng	Salmonella phage	Salmonella phage	Salmonella phage 19	Curated prophage	IMGVR	Defined	Defined
1000758039	37B	1.91559	Pressure	Post-Debridement	Unhealed	>0.2 ng	Salmonella phage	Salmonella phage	Salmonella phage 19	Curated prophage	IMGVR	Defined	Defined
1000750928	26B	1.87272	Venous	Post-Debridement	Unhealed	>0.2 ng	Yersinia phage	Yersinia phage	Yersinia phage 4	Unclassified	IMGVR	Defined	Defined
1000540894	24B	1.86059	Diabetic	Post-Debridement	Unhealed	>0.2 ng	Streptococcus phage	Streptococcus phage	Streptococcus phage 130	Engineered	IMGVR	Defined	Defined
35343	22B	1.85981	Diabetic	Post-Debridement	Unhealed	>0.2 ng	Pseudomonas phage	Pseudomonas phage	Pseudomonas virus phiCTX	Reference genome	NCBI	Defined	Defined
1000210482	33B	1.85753	Arterial	Post-Debridement	Unhealed	>0.2 ng	Bacteroides phage	Bacteroides phage	Bacteroides phage 7	Host-associated(human)	IMGVR	Defined	Defined
1000518269	26B	1.85269	Venous	Post-Debridement	Unhealed	>0.2 ng	Unknown host type	Unknown host type	Unclassified	Host-associated(other)	IMGVR	Ambiguous	Ambiguous
1000582339	28B	1.82767	Venous	Post-Debridement	Healed	>0.2 ng	Other phage	Other phage	Unclassified	Engineered	IMGVR	Ambiguous	Ambiguous
1000758039	24B	1.82418	Diabetic	Post-Debridement	Unhealed	>0.2 ng	Salmonella phage	Salmonella phage	Salmonella phage 19	Curated prophage	IMGVR	Defined	Defined
1000540894	37B	1.82132	Pressure	Post-Debridement	Unhealed	>0.2 ng	Streptococcus phage	Streptococcus phage	Streptococcus phage 130	Engineered	IMGVR	Defined	Defined
1000759906	21B	1.81558	Diabetic	Post-Debridement	Healed	>0.2 ng	Salmonella phage	Salmonella phage	Salmonella phage 26	Curated prophage	IMGVR	Defined	Defined
1000754407	36B	1.8042	Pressure	Post-Debridement	Healed	>0.2 ng	Salmonella phage	Salmonella phage	Salmonella phage 3	Curated prophage	IMGVR	Defined	Defined
1000582339	37B	1.76114	Pressure	Post-Debridement	Unhealed	>0.2 ng	Other phage	Other phage	Unclassified	Engineered	IMGVR	Ambiguous	Ambiguous
1000759906	25B	1.75693	Diabetic	Post-Debridement	Unhealed	>0.2 ng	Salmonella phage	Salmonella phage	Salmonella phage 26	Curated prophage	IMGVR	Defined	Defined
1000366886	30B	1.75336	Venous	Post-Debridement	Healed	>0.2 ng	Other phage	Other phage	Unclassified	Host-associated(human)	IMGVR	Ambiguous	Ambiguous
1000716044	25B	1.73804	Diabetic	Post-Debridement	Unhealed	>0.2 ng	Lactobacillus phage	Lactobacillus phage	Lactobacillus phage 5	Engineered	IMGVR	Defined	Defined
1000716044	29B	1.72858	Venous	Post-Debridement	Healed	>0.2 ng	Lactobacillus phage	Lactobacillus phage	Lactobacillus phage 5	Engineered	IMGVR	Defined	Defined
1000716044	38B	1.71544	Pressure	Post-Debridement	Healed	>0.2 ng	Lactobacillus phage	Lactobacillus phage	Lactobacillus phage 5	Engineered	IMGVR	Defined	Defined
1000504428	36B	1.71374	Pressure	Post-Debridement	Healed	>0.2 ng	Other phage	Other phage	Unclassified	Host-associated(other)	IMGVR	Ambiguous	Ambiguous
1000754407	21B	1.70988	Diabetic	Post-Debridement	Healed	>0.2 ng	Salmonella phage	Salmonella phage	Salmonella phage 3	Curated prophage	IMGVR	Defined	Defined
1000459518	33B	1.70416	Arterial	Post-Debridement	Unhealed	>0.2 ng	Unknown host type	Unknown host type	Unclassified	Marine	IMGVR	Ambiguous	Ambiguous
1000540894	28B	1.69824	Venous	Post-Debridement	Healed	>0.2 ng	Streptococcus phage	Streptococcus phage	Streptococcus phage 130	Engineered	IMGVR	Defined	Defined
1000750928	40B	1.6695	Pressure	Post-Debridement	Unhealed	>0.2 ng	Yersinia phage	Yersinia phage	Yersinia phage 4	Unclassified	IMGVR	Defined	Defined
1000008761	39B	1.66871	Pressure	Post-Debridement	Unhealed	>0.2 ng	Other virus	Other virus	Unclassified	Marine	IMGVR	Ambiguous	Ambiguous
1000582339	24B	1.65403	Diabetic	Post-Debridement	Unhealed	>0.2 ng	Other phage	Other phage	Unclassified	Engineered	IMGVR	Ambiguous	Ambiguous
1000469166	24B	1.64928	Diabetic	Post-Debridement	Unhealed	>0.2 ng	Other phage	Other phage	Unclassified	Marine	IMGVR	Ambiguous	Ambiguous
563769	38B	1.64336	Pressure	Post-Debridement	Healed	>0.2 ng	Stx2-converting phage	Stx2-converting phage	Stx2-converting phage 1717	Reference genome	NCBI	Defined	Defined
1000388453	38B	1.62895	Pressure	Post-Debridement	Healed	>0.2 ng	Veillonella phage	Veillonella phage	Veillonella phage 60	Host-associated(human)	IMGVR	Defined	Defined
1000741140	30B	1.60996	Venous	Post-Debridement	Healed	>0.2 ng	Unknown host type	Unknown host type	Unclassified	Unclassified	IMGVR	Ambiguous	Ambiguous
1000142855	39B	1.60736	Pressure	Post-Debridement	Unhealed	>0.2 ng	Other phage	Other phage	Unclassified	Terrestrial(soil)	IMGVR	Ambiguous	Ambiguous
1000757451	37B	1.60067	Pressure	Post-Debridement	Unhealed	>0.2 ng	Klebsiella phage	Klebsiella phage	Klebsiella phage 30	Curated prophage	IMGVR	Defined	Defined
35343	31B	1.59513	Arterial	Post-Debridement	Healed	>0.2 ng	Pseudomonas phage	Pseudomonas phage	Pseudomonas virus phiCTX	Reference genome	NCBI	Defined	Defined
1000741140	38B	1.57128	Pressure	Post-Debridement	Healed	>0.2 ng	Unknown host type	Unknown host type	Unclassified	Unclassified	IMGVR	Ambiguous	Ambiguous
1000760047	36B	1.568	Pressure	Post-Debridement	Healed	>0.2 ng	Vibrio phage	Vibrio phage	Vibrio phage 9	Curated prophage	IMGVR	Defined	Defined
1000469166	28B	1.56454	Venous	Post-Debridement	Healed	>0.2 ng	Other phage	Other phage	Unclassified	Marine	IMGVR	Ambiguous	Ambiguous
1000459518	38B	1.55687	Pressure	Post-Debridement	Healed	>0.2 ng	Unknown host type	Unknown host type	Unclassified	Marine	IMGVR	Ambiguous	Ambiguous
1000469166	37B	1.55655	Pressure	Post-Debridement	Unhealed	>0.2 ng	Other phage	Other phage	Unclassified	Marine	IMGVR	Ambiguous	Ambiguous
1000518269	34B	1.5527	Arterial	Post-Debridement	Healed	>0.2 ng	Unknown host type	Unknown host type	Unclassified	Host-associated(other)	IMGVR	Ambiguous	Ambiguous
1000759364	24B	1.51949	Diabetic	Post-Debridement	Unhealed	>0.2 ng	Mannheimia phage	Mannheimia phage	Mannheimia phage 2	Curated prophage	IMGVR	Defined	Defined
1000518269	36B	1.51271	Pressure	Post-Debridement	Healed	>0.2 ng	Unknown host type	Unknown host type	Unclassified	Host-associated(other)	IMGVR	Ambiguous	Ambiguous
2560394	24B	1.50525	Diabetic	Post-Debridement	Unhealed	>0.2 ng	Corynebacterium phage	Corynebacterium phage	Corynebacterium virus Darwin	Reference genome	NCBI	Defined	Defined
1000716044	23B	1.4878	Diabetic	Post-Debridement	Healed	>0.2 ng	Lactobacillus phage	Lactobacillus phage	Lactobacillus phage 5	Engineered	IMGVR	Defined	Defined
1813771	37B	1.47832	Pressure	Post-Debridement	Unhealed	>0.2 ng	Salmonella phage	Salmonella phage	Salmonella phage 118970_sal3	Reference genome	NCBI	Defined	Defined
2560661	27B	1.47806	Venous	Post-Debridement	Unhealed	>0.2 ng	Pseudomonas phage	Pseudomonas phage	Pseudomonas virus E217	Reference genome	NCBI	Defined	Defined
1000471624	39B	1.46012	Pressure	Post-Debridement	Unhealed	>0.2 ng	Unknown host type	Unknown host type	Unclassified	Engineered	IMGVR	Ambiguous	Ambiguous
1548907	27B	1.45478	Venous	Post-Debridement	Unhealed	>0.2 ng	Pseudomonas phage	Pseudomonas phage	Pseudomonas phage vB_PaeM_PAO1_Ab27	Reference genome	NCBI	Defined	Defined
1000741140	31B	1.42486	Arterial	Post-Debridement	Healed	>0.2 ng	Unknown host type	Unknown host type	Unclassified	Unclassified	IMGVR	Ambiguous	Ambiguous
1000605284	30B	1.42094	Venous	Post-Debridement	Healed	>0.2 ng	Unknown host type	Unknown host type	Unclassified	Host-associated(human)	IMGVR	Ambiguous	Ambiguous
1000757451	28B	1.4152	Venous	Post-Debridement	Healed	>0.2 ng	Klebsiella phage	Klebsiella phage	Klebsiella phage 30	Curated prophage	IMGVR	Defined	Defined
1000375276	35B	1.41172	Arterial	Post-Debridement	Unhealed	>0.2 ng	Salinivirga phage	Salinivirga phage	Salinivirga phage 1	Freshwater	IMGVR	Defined	Defined
1000741140	32B	1.41144	Arterial	Post-Debridement	Unhealed	>0.2 ng	Unknown host type	Unknown host type	Unclassified	Unclassified	IMGVR	Ambiguous	Ambiguous
563769	21B	1.41143	Diabetic	Post-Debridement	Healed	>0.2 ng	Stx2-converting phage	Stx2-converting phage	Stx2-converting phage 1717	Reference genome	NCBI	Defined	Defined
1000484438	39B	1.41104	Pressure	Post-Debridement	Unhealed	>0.2 ng	Other phage	Other phage	Unclassified	Marine	IMGVR	Ambiguous	Ambiguous
1000459518	25B	1.41058	Diabetic	Post-Debridement	Unhealed	>0.2 ng	Unknown host type	Unknown host type	Unclassified	Marine	IMGVR	Ambiguous	Ambiguous
1000716044	33B	1.40877	Arterial	Post-Debridement	Unhealed	>0.2 ng	Lactobacillus phage	Lactobacillus phage	Lactobacillus phage 5	Engineered	IMGVR	Defined	Defined
1000348303	37B	1.39206	Pressure	Post-Debridement	Unhealed	>0.2 ng	Klebsiella phage	Klebsiella phage	Klebsiella phage 5	Engineered	IMGVR	Defined	Defined
563769	26B	1.38701	Venous	Post-Debridement	Unhealed	>0.2 ng	Stx2-converting phage	Stx2-converting phage	Stx2-converting phage 1717	Reference genome	NCBI	Defined	Defined
1000375276	39B	1.3865	Pressure	Post-Debridement	Unhealed	>0.2 ng	Salinivirga phage	Salinivirga phage	Salinivirga phage 1	Freshwater	IMGVR	Defined	Defined
1000716044	31B	1.38005	Arterial	Post-Debridement	Healed	>0.2 ng	Lactobacillus phage	Lactobacillus phage	Lactobacillus phage 5	Engineered	IMGVR	Defined	Defined
1000750928	30B	1.37531	Venous	Post-Debridement	Healed	>0.2 ng	Yersinia phage	Yersinia phage	Yersinia phage 4	Unclassified	IMGVR	Defined	Defined
1000518269	21B	1.3679	Diabetic	Post-Debridement	Healed	>0.2 ng	Unknown host type	Unknown host type	Unclassified	Host-associated(other)	IMGVR	Ambiguous	Ambiguous
1000758039	36B	1.36697	Pressure	Post-Debridement	Healed	>0.2 ng	Salmonella phage	Salmonella phage	Salmonella phage 19	Curated prophage	IMGVR	Defined	Defined
1000115470	39B	1.36196	Pressure	Post-Debridement	Unhealed	>0.2 ng	Unknown host type	Unknown host type	Unclassified	Marine	IMGVR	Ambiguous	Ambiguous
1000348303	24B	1.35884	Diabetic	Post-Debridement	Unhealed	>0.2 ng	Klebsiella phage	Klebsiella phage	Klebsiella phage 5	Engineered	IMGVR	Defined	Defined
1647458	21B	1.35547	Diabetic	Post-Debridement	Healed	>0.2 ng	Salmonella phage	Salmonella phage	Salmonella phage SEN22	Reference genome	NCBI	Defined	Defined
2560394	37B	1.35395	Pressure	Post-Debridement	Unhealed	>0.2 ng	Corynebacterium phage	Corynebacterium phage	Corynebacterium virus Darwin	Reference genome	NCBI	Defined	Defined
1000292491	24B	1.34697	Diabetic	Post-Debridement	Unhealed	>0.2 ng	Other phage	Other phage	Unclassified	Host-associated(plants)	IMGVR	Ambiguous	Ambiguous
1000758041	36B	1.33682	Pressure	Post-Debridement	Healed	>0.2 ng	Salmonella phage	Salmonella phage	Salmonella phage 20	Curated prophage	IMGVR	Defined	Defined
1000369786	33B	1.33492	Arterial	Post-Debridement	Unhealed	>0.2 ng	Pseudomonas phage	Pseudomonas formosensis phage	Pseudomonas formosensis phage 2	Host-associated(human)	IMGVR	Defined	Defined
1000530252	24B	1.32876	Diabetic	Post-Debridement	Unhealed	>0.2 ng	Other phage	Other phage	Hp1likevirus	Host-associated(other)	IMGVR	Defined	Ambiguous
1000759364	37B	1.30782	Pressure	Post-Debridement	Unhealed	>0.2 ng	Mannheimia phage	Mannheimia phage	Mannheimia phage 2	Curated prophage	IMGVR	Defined	Defined
1000716044	36B	1.30164	Pressure	Post-Debridement	Healed	>0.2 ng	Lactobacillus phage	Lactobacillus phage	Lactobacillus phage 5	Engineered	IMGVR	Defined	Defined
1000759905	24B	1.2979	Diabetic	Post-Debridement	Unhealed	>0.2 ng	Salmonella phage	Salmonella phage	Salmonella Mulikevirus	Unclassified	IMGVR	Defined	Defined
1000142855	35B	1.29578	Arterial	Post-Debridement	Unhealed	>0.2 ng	Other phage	Other phage	Unclassified	Terrestrial(soil)	IMGVR	Ambiguous	Ambiguous
1000588957	25B	1.29093	Diabetic	Post-Debridement	Unhealed	>0.2 ng	Proteus phage	Proteus phage	Proteus phage 2	Engineered	IMGVR	Defined	Defined
1000752797	40B	1.28096	Pressure	Post-Debridement	Unhealed	>0.2 ng	Staphylococcus phage	Staphylococcus aureus phage	Staphylococcus aureus phage 22	Curated prophage	IMGVR	Defined	Defined
2560394	28B	1.27866	Venous	Post-Debridement	Healed	>0.2 ng	Corynebacterium phage	Corynebacterium phage	Corynebacterium virus Darwin	Reference genome	NCBI	Defined	Defined
1813771	28B	1.27297	Venous	Post-Debridement	Healed	>0.2 ng	Salmonella phage	Salmonella phage	Salmonella phage 118970_sal3	Reference genome	NCBI	Defined	Defined
1000540894	36B	1.26646	Pressure	Post-Debridement	Healed	>0.2 ng	Streptococcus phage	Streptococcus phage	Streptococcus phage 130	Engineered	IMGVR	Defined	Defined
1000366886	22B	1.25554	Diabetic	Post-Debridement	Unhealed	>0.2 ng	Other phage	Other phage	Unclassified	Host-associated(human)	IMGVR	Ambiguous	Ambiguous
1000759906	38B	1.25414	Pressure	Post-Debridement	Healed	>0.2 ng	Salmonella phage	Salmonella phage	Salmonella phage 26	Curated prophage	IMGVR	Defined	Defined
1000758041	21B	1.24977	Diabetic	Post-Debridement	Healed	>0.2 ng	Salmonella phage	Salmonella phage	Salmonella phage 20	Curated prophage	IMGVR	Defined	Defined
35343	21B	1.24977	Diabetic	Post-Debridement	Healed	>0.2 ng	Pseudomonas phage	Pseudomonas phage	Pseudomonas virus phiCTX	Reference genome	NCBI	Defined	Defined
1000459518	36B	1.24636	Pressure	Post-Debridement	Healed	>0.2 ng	Unknown host type	Unknown host type	Unclassified	Marine	IMGVR	Ambiguous	Ambiguous
2560659	27B	1.24292	Venous	Post-Debridement	Unhealed	>0.2 ng	Pseudomonas phage	Pseudomonas phage	Pseudomonas virus CEBDP1	Reference genome	NCBI	Defined	Defined
1000759341	26B	1.2418	Venous	Post-Debridement	Unhealed	>0.2 ng	Mannheimia phage	Mannheimia phage	Mannheimia Mulikevirus	Curated prophage	IMGVR	Defined	Defined
1000459518	34B	1.23907	Arterial	Post-Debridement	Healed	>0.2 ng	Unknown host type	Unknown host type	Unclassified	Marine	IMGVR	Ambiguous	Ambiguous
1000459518	30B	1.23843	Venous	Post-Debridement	Healed	>0.2 ng	Unknown host type	Unknown host type	Unclassified	Marine	IMGVR	Ambiguous	Ambiguous
1000319712	37B	1.23561	Pressure	Post-Debridement	Unhealed	>0.2 ng	Unknown host type	Unknown host type	Unclassified	Freshwater	IMGVR	Ambiguous	Ambiguous
1000741140	25B	1.22796	Diabetic	Post-Debridement	Unhealed	>0.2 ng	Unknown host type	Unknown host type	Unclassified	Unclassified	IMGVR	Ambiguous	Ambiguous
1000459518	22B	1.22197	Diabetic	Post-Debridement	Unhealed	>0.2 ng	Unknown host type	Unknown host type	Unclassified	Marine	IMGVR	Ambiguous	Ambiguous
1647458	26B	1.22177	Venous	Post-Debridement	Unhealed	>0.2 ng	Salmonella phage	Salmonella phage	Salmonella phage SEN22	Reference genome	NCBI	Defined	Defined
1000292491	28B	1.22177	Venous	Post-Debridement	Healed	>0.2 ng	Other phage	Other phage	Unclassified	Host-associated(plants)	IMGVR	Ambiguous	Ambiguous
1000741140	22B	1.21525	Diabetic	Post-Debridement	Unhealed	>0.2 ng	Unknown host type	Unknown host type	Unclassified	Unclassified	IMGVR	Ambiguous	Ambiguous
1000741140	33B	1.20995	Arterial	Post-Debridement	Unhealed	>0.2 ng	Unknown host type	Unknown host type	Unclassified	Unclassified	IMGVR	Ambiguous	Ambiguous
1000292491	37B	1.19549	Pressure	Post-Debridement	Unhealed	>0.2 ng	Other phage	Other phage	Unclassified	Host-associated(plants)	IMGVR	Ambiguous	Ambiguous
1000471624	35B	1.19348	Arterial	Post-Debridement	Unhealed	>0.2 ng	Unknown host type	Unknown host type	Unclassified	Engineered	IMGVR	Ambiguous	Ambiguous
1000459518	23B	1.19024	Diabetic	Post-Debridement	Healed	>0.2 ng	Unknown host type	Unknown host type	Unclassified	Marine	IMGVR	Ambiguous	Ambiguous
2560732	28B	1.18336	Venous	Post-Debridement	Healed	>0.2 ng	Salmonella phage	Salmonella phage	Salmonella virus SJ46	Reference genome	NCBI	Defined	Defined
2560732	37B	1.1634	Pressure	Post-Debridement	Unhealed	>0.2 ng	Salmonella phage	Salmonella phage	Salmonella virus SJ46	Reference genome	NCBI	Defined	Defined
1000757398	21B	1.16272	Diabetic	Post-Debridement	Healed	>0.2 ng	Klebsiella phage	Klebsiella phage	Klebsiella phage 29	Curated prophage	IMGVR	Defined	Defined
1000716044	40B	1.15347	Pressure	Post-Debridement	Unhealed	>0.2 ng	Lactobacillus phage	Lactobacillus phage	Lactobacillus phage 5	Engineered	IMGVR	Defined	Defined
1000716044	39B	1.15337	Pressure	Post-Debridement	Unhealed	>0.2 ng	Lactobacillus phage	Lactobacillus phage	Lactobacillus phage 5	Engineered	IMGVR	Defined	Defined
1000741140	36B	1.13579	Pressure	Post-Debridement	Healed	>0.2 ng	Unknown host type	Unknown host type	Unclassified	Unclassified	IMGVR	Ambiguous	Ambiguous
1000094829	39B	1.12883	Pressure	Post-Debridement	Unhealed	>0.2 ng	Other phage	Other phage	Unclassified	Marine	IMGVR	Ambiguous	Ambiguous
1000757927	24B	1.12854	Diabetic	Post-Debridement	Unhealed	>0.2 ng	Salmonella phage	Salmonella phage	Salmonella phage 13	Curated prophage	IMGVR	Defined	Defined
1000529817	24B	1.12537	Diabetic	Post-Debridement	Unhealed	>0.2 ng	Atlantibacter phage	Atlantibacter phage	Atlantibacter phage 2	Engineered	IMGVR	Defined	Defined
1000759364	28B	1.10514	Venous	Post-Debridement	Healed	>0.2 ng	Mannheimia phage	Mannheimia phage	Mannheimia phage 2	Curated prophage	IMGVR	Defined	Defined
1000757927	37B	1.10322	Pressure	Post-Debridement	Unhealed	>0.2 ng	Salmonella phage	Salmonella phage	Salmonella phage 13	Curated prophage	IMGVR	Defined	Defined
1000583756	37B	1.0972	Pressure	Post-Debridement	Unhealed	>0.2 ng	Aquisalimonas phage	Aquisalimonas phage	Aquisalimonas phage 1	Engineered	IMGVR	Defined	Defined
1000583756	28B	1.09376	Venous	Post-Debridement	Healed	>0.2 ng	Aquisalimonas phage	Aquisalimonas phage	Aquisalimonas phage 1	Engineered	IMGVR	Defined	Defined
1000759905	37B	1.08918	Pressure	Post-Debridement	Unhealed	>0.2 ng	Salmonella phage	Salmonella phage	Salmonella Mulikevirus	Unclassified	IMGVR	Defined	Defined
1000757451	36B	1.08554	Pressure	Post-Debridement	Healed	>0.2 ng	Klebsiella phage	Klebsiella phage	Klebsiella phage 30	Curated prophage	IMGVR	Defined	Defined
1000530252	28B	1.07669	Venous	Post-Debridement	Healed	>0.2 ng	Other phage	Other phage	Hp1likevirus	Host-associated(other)	IMGVR	Defined	Ambiguous
1000751269	24B	1.07077	Diabetic	Post-Debridement	Unhealed	>0.2 ng	Enterobacter phage	Enterobacter phage	Enterobacter phage 35	Curated prophage	IMGVR	Defined	Defined
1000537835	39B	1.06748	Pressure	Post-Debridement	Unhealed	>0.2 ng	Other phage	Other phage	Unclassified	Aquatic(sediment)	IMGVR	Ambiguous	Ambiguous
1000530252	37B	1.06712	Pressure	Post-Debridement	Unhealed	>0.2 ng	Other phage	Other phage	Hp1likevirus	Host-associated(other)	IMGVR	Defined	Ambiguous
1000210482	29B	1.06556	Venous	Post-Debridement	Healed	>0.2 ng	Bacteroides phage	Bacteroides phage	Bacteroides phage 7	Host-associated(human)	IMGVR	Defined	Defined
1000759341	33B	1.05658	Arterial	Post-Debridement	Unhealed	>0.2 ng	Mannheimia phage	Mannheimia phage	Mannheimia Mulikevirus	Curated prophage	IMGVR	Defined	Defined
1000348303	28B	1.05251	Venous	Post-Debridement	Healed	>0.2 ng	Klebsiella phage	Klebsiella phage	Klebsiella phage 5	Engineered	IMGVR	Defined	Defined
2560664	27B	1.04903	Venous	Post-Debridement	Unhealed	>0.2 ng	Pseudomonas phage	Pseudomonas phage	Pseudomonas virus JD18	Reference genome	NCBI	Defined	Defined
1000369786	31B	1.04848	Arterial	Post-Debridement	Healed	>0.2 ng	Pseudomonas phage	Pseudomonas formosensis phage	Pseudomonas formosensis phage 2	Host-associated(human)	IMGVR	Defined	Defined
1000757927	28B	1.03971	Venous	Post-Debridement	Healed	>0.2 ng	Salmonella phage	Salmonella phage	Salmonella phage 13	Curated prophage	IMGVR	Defined	Defined
1000459518	40B	1.03813	Pressure	Post-Debridement	Unhealed	>0.2 ng	Unknown host type	Unknown host type	Unclassified	Marine	IMGVR	Ambiguous	Ambiguous
1000758039	38B	1.03791	Pressure	Post-Debridement	Healed	>0.2 ng	Salmonella phage	Salmonella phage	Salmonella phage 19	Curated prophage	IMGVR	Defined	Defined
1000369786	32B	1.0347	Arterial	Post-Debridement	Unhealed	>0.2 ng	Pseudomonas phage	Pseudomonas formosensis phage	Pseudomonas formosensis phage 2	Host-associated(human)	IMGVR	Defined	Defined
2560732	24B	1.03436	Diabetic	Post-Debridement	Unhealed	>0.2 ng	Salmonella phage	Salmonella phage	Salmonella virus SJ46	Reference genome	NCBI	Defined	Defined
1000484438	35B	1.02298	Arterial	Post-Debridement	Unhealed	>0.2 ng	Other phage	Other phage	Unclassified	Marine	IMGVR	Ambiguous	Ambiguous
1000759905	28B	1.02264	Venous	Post-Debridement	Healed	>0.2 ng	Salmonella phage	Salmonella phage	Salmonella Mulikevirus	Unclassified	IMGVR	Defined	Defined
1000605284	33B	1.02249	Arterial	Post-Debridement	Unhealed	>0.2 ng	Unknown host type	Unknown host type	Unclassified	Host-associated(human)	IMGVR	Ambiguous	Ambiguous
1000459518	31B	1.01264	Arterial	Post-Debridement	Healed	>0.2 ng	Unknown host type	Unknown host type	Unclassified	Marine	IMGVR	Ambiguous	Ambiguous
1000750928	24B	1.01062	Diabetic	Post-Debridement	Unhealed	>0.2 ng	Yersinia phage	Yersinia phage	Yersinia phage 4	Unclassified	IMGVR	Defined	Defined
1000085873	32B	1.00817	Arterial	Post-Debridement	Unhealed	>0.2 ng	Other phage	Other phage	Unclassified	Freshwater	IMGVR	Ambiguous	Ambiguous
1000741140	40B	1.00777	Pressure	Post-Debridement	Unhealed	>0.2 ng	Unknown host type	Unknown host type	Unclassified	Unclassified	IMGVR	Ambiguous	Ambiguous
35343	25B	1.00756	Diabetic	Post-Debridement	Unhealed	>0.2 ng	Pseudomonas phage	Pseudomonas phage	Pseudomonas virus phiCTX	Reference genome	NCBI	Defined	Defined
1000600907	33B	1.00545	Arterial	Post-Debridement	Unhealed	>0.2 ng	Unknown host type	Unknown host type	Unclassified	Host-associated(human)	IMGVR	Ambiguous	Ambiguous
1000375276	33B	0.999773	Arterial	Post-Debridement	Unhealed	>0.2 ng	Salinivirga phage	Salinivirga phage	Salinivirga phage 1	Freshwater	IMGVR	Defined	Defined
1000716044	34B	0.997429	Arterial	Post-Debridement	Healed	>0.2 ng	Lactobacillus phage	Lactobacillus phage	Lactobacillus phage 5	Engineered	IMGVR	Defined	Defined
1124849	37B	0.996911	Pressure	Post-Debridement	Unhealed	>0.2 ng	Pseudomonas phage	Pseudomonas phage	Pseudomonas phage OBP	Reference genome	NCBI	Defined	Defined
2560663	27B	0.994806	Venous	Post-Debridement	Unhealed	>0.2 ng	Pseudomonas phage	Pseudomonas phage	Pseudomonas virus JBD67	Reference genome	NCBI	Defined	Defined
1000583756	24B	0.989253	Diabetic	Post-Debridement	Unhealed	>0.2 ng	Aquisalimonas phage	Aquisalimonas phage	Aquisalimonas phage 1	Engineered	IMGVR	Defined	Defined
563769	34B	0.987147	Arterial	Post-Debridement	Healed	>0.2 ng	Stx2-converting phage	Stx2-converting phage	Stx2-converting phage 1717	Reference genome	NCBI	Defined	Defined
1000688296	29B	0.982685	Venous	Post-Debridement	Healed	>0.2 ng	Other phage	Other phage	Unclassified	Host-associated(human)	IMGVR	Ambiguous	Ambiguous
1000299229	39B	0.969325	Pressure	Post-Debridement	Unhealed	>0.2 ng	Veillonella phage	Veillonella phage	Veillonella phage 13	Host-associated(human)	IMGVR	Defined	Defined
1000132826	37B	0.968829	Pressure	Post-Debridement	Unhealed	>0.2 ng	Other virus	Other virus	Unclassified	Freshwater	IMGVR	Ambiguous	Ambiguous
1000760047	38B	0.965835	Pressure	Post-Debridement	Healed	>0.2 ng	Vibrio phage	Vibrio phage	Vibrio phage 9	Curated prophage	IMGVR	Defined	Defined
1647458	38B	0.965835	Pressure	Post-Debridement	Healed	>0.2 ng	Salmonella phage	Salmonella phage	Salmonella phage SEN22	Reference genome	NCBI	Defined	Defined
1000209571	29B	0.961965	Venous	Post-Debridement	Healed	>0.2 ng	Other phage	Other phage	Unclassified	Host-associated(human)	IMGVR	Ambiguous	Ambiguous
1000752679	40B	0.959203	Pressure	Post-Debridement	Unhealed	>0.2 ng	Staphylococcus phage	Staphylococcus aureus phage	Staphylococcus aureus phage 16	Curated prophage	IMGVR	Defined	Defined
1000736342	39B	0.957055	Pressure	Post-Debridement	Unhealed	>0.2 ng	Vesivirus	Vesivirus	Canine vesivirus	Reference genome	IMGVR	Defined	Defined
1000008761	32B	0.95511	Arterial	Post-Debridement	Unhealed	>0.2 ng	Other virus	Other virus	Unclassified	Marine	IMGVR	Ambiguous	Ambiguous
1197952	28B	0.948683	Venous	Post-Debridement	Healed	>0.2 ng	Staphylococcus phage	Staphylococcus phage	Staphylococcus virus IPLA5	Reference genome	NCBI	Defined	Defined
1000349816	29B	0.947166	Venous	Post-Debridement	Healed	>0.2 ng	Other phage	Other phage	Unclassified	Host-associated(human)	IMGVR	Ambiguous	Ambiguous
1000529817	37B	0.942753	Pressure	Post-Debridement	Unhealed	>0.2 ng	Atlantibacter phage	Atlantibacter phage	Atlantibacter phage 2	Engineered	IMGVR	Defined	Defined
1000741140	23B	0.942273	Diabetic	Post-Debridement	Healed	>0.2 ng	Unknown host type	Unknown host type	Unclassified	Unclassified	IMGVR	Ambiguous	Ambiguous
1000600907	30B	0.932082	Venous	Post-Debridement	Healed	>0.2 ng	Unknown host type	Unknown host type	Unclassified	Host-associated(human)	IMGVR	Ambiguous	Ambiguous
1000094829	32B	0.928579	Arterial	Post-Debridement	Unhealed	>0.2 ng	Other phage	Other phage	Unclassified	Marine	IMGVR	Ambiguous	Ambiguous
1000716044	21B	0.926444	Diabetic	Post-Debridement	Healed	>0.2 ng	Lactobacillus phage	Lactobacillus phage	Lactobacillus phage 5	Engineered	IMGVR	Defined	Defined
1000094829	33B	0.925926	Arterial	Post-Debridement	Unhealed	>0.2 ng	Other phage	Other phage	Unclassified	Marine	IMGVR	Ambiguous	Ambiguous
1000589203	38B	0.922589	Pressure	Post-Debridement	Healed	>0.2 ng	Unknown host type	Unknown host type	Unclassified	Host-associated(human)	IMGVR	Ambiguous	Ambiguous
1000132826	24B	0.920401	Diabetic	Post-Debridement	Unhealed	>0.2 ng	Other virus	Other virus	Unclassified	Freshwater	IMGVR	Ambiguous	Ambiguous
1000741140	34B	0.920308	Arterial	Post-Debridement	Healed	>0.2 ng	Unknown host type	Unknown host type	Unclassified	Unclassified	IMGVR	Ambiguous	Ambiguous
1000459518	21B	0.920226	Diabetic	Post-Debridement	Healed	>0.2 ng	Unknown host type	Unknown host type	Unclassified	Marine	IMGVR	Ambiguous	Ambiguous
1000741140	29B	0.917567	Venous	Post-Debridement	Healed	>0.2 ng	Unknown host type	Unknown host type	Unclassified	Unclassified	IMGVR	Ambiguous	Ambiguous
1000375276	40B	0.916707	Pressure	Post-Debridement	Unhealed	>0.2 ng	Salinivirga phage	Salinivirga phage	Salinivirga phage 1	Freshwater	IMGVR	Defined	Defined
1000348340	37B	0.916677	Pressure	Post-Debridement	Unhealed	>0.2 ng	Other phage	Other phage	P22likevirus	Engineered	IMGVR	Defined	Ambiguous
1000537835	35B	0.913865	Arterial	Post-Debridement	Unhealed	>0.2 ng	Other phage	Other phage	Unclassified	Aquatic(sediment)	IMGVR	Ambiguous	Ambiguous
215167	25B	0.906801	Diabetic	Post-Debridement	Unhealed	>0.2 ng	Staphylococcus phage	Staphylococcus phage	Staphylococcus virus 3a	Reference genome	NCBI	Defined	Defined
1000275333	35B	0.900225	Arterial	Post-Debridement	Unhealed	>0.2 ng	Other phage	Other phage	Unclassified	Marine	IMGVR	Ambiguous	Ambiguous
2560394	36B	0.899588	Pressure	Post-Debridement	Healed	>0.2 ng	Corynebacterium phage	Corynebacterium phage	Corynebacterium virus Darwin	Reference genome	NCBI	Defined	Defined
1000094829	30B	0.899492	Venous	Post-Debridement	Healed	>0.2 ng	Other phage	Other phage	Unclassified	Marine	IMGVR	Ambiguous	Ambiguous
1000750928	39B	0.895706	Pressure	Post-Debridement	Unhealed	>0.2 ng	Yersinia phage	Yersinia phage	Yersinia phage 4	Unclassified	IMGVR	Defined	Defined
35343	30B	0.892974	Venous	Post-Debridement	Healed	>0.2 ng	Pseudomonas phage	Pseudomonas phage	Pseudomonas virus phiCTX	Reference genome	NCBI	Defined	Defined
1000375276	32B	0.88613	Arterial	Post-Debridement	Unhealed	>0.2 ng	Salinivirga phage	Salinivirga phage	Salinivirga phage 1	Freshwater	IMGVR	Defined	Defined
155148	24B	0.882413	Diabetic	Post-Debridement	Unhealed	>0.2 ng	Salmonella phage	Salmonella phage	Salmonella virus HK620	Reference genome	NCBI	Defined	Defined
1000757398	26B	0.881278	Venous	Post-Debridement	Unhealed	>0.2 ng	Klebsiella phage	Klebsiella phage	Klebsiella phage 29	Curated prophage	IMGVR	Defined	Defined
1000754407	38B	0.879343	Pressure	Post-Debridement	Healed	>0.2 ng	Salmonella phage	Salmonella phage	Salmonella phage 3	Curated prophage	IMGVR	Defined	Defined
1000688296	33B	0.869121	Arterial	Post-Debridement	Unhealed	>0.2 ng	Other phage	Other phage	Unclassified	Host-associated(human)	IMGVR	Ambiguous	Ambiguous
1000142855	38B	0.864927	Pressure	Post-Debridement	Healed	>0.2 ng	Other phage	Other phage	Unclassified	Terrestrial(soil)	IMGVR	Ambiguous	Ambiguous
1000750928	25B	0.86272	Diabetic	Post-Debridement	Unhealed	>0.2 ng	Yersinia phage	Yersinia phage	Yersinia phage 4	Unclassified	IMGVR	Defined	Defined
1000529817	28B	0.861922	Venous	Post-Debridement	Healed	>0.2 ng	Atlantibacter phage	Atlantibacter phage	Atlantibacter phage 2	Engineered	IMGVR	Defined	Defined
1000459518	32B	0.859599	Arterial	Post-Debridement	Unhealed	>0.2 ng	Unknown host type	Unknown host type	Unclassified	Marine	IMGVR	Ambiguous	Ambiguous
1000716044	22B	0.859406	Diabetic	Post-Debridement	Unhealed	>0.2 ng	Lactobacillus phage	Lactobacillus phage	Lactobacillus phage 5	Engineered	IMGVR	Defined	Defined
1000115470	35B	0.859306	Arterial	Post-Debridement	Unhealed	>0.2 ng	Unknown host type	Unknown host type	Unclassified	Marine	IMGVR	Ambiguous	Ambiguous
1000524061	24B	0.858671	Diabetic	Post-Debridement	Unhealed	>0.2 ng	Klebsiella phage	Klebsiella phage	Klebsiella phage 6	Engineered	IMGVR	Defined	Defined
1813771	36B	0.854357	Pressure	Post-Debridement	Healed	>0.2 ng	Salmonella phage	Salmonella phage	Salmonella phage 118970_sal3	Reference genome	NCBI	Defined	Defined
35343	33B	0.852079	Arterial	Post-Debridement	Unhealed	>0.2 ng	Pseudomonas phage	Pseudomonas phage	Pseudomonas virus phiCTX	Reference genome	NCBI	Defined	Defined
1000094829	38B	0.850512	Pressure	Post-Debridement	Healed	>0.2 ng	Other phage	Other phage	Unclassified	Marine	IMGVR	Ambiguous	Ambiguous
1000582339	36B	0.849332	Pressure	Post-Debridement	Healed	>0.2 ng	Other phage	Other phage	Unclassified	Engineered	IMGVR	Ambiguous	Ambiguous
1000518269	29B	0.84653	Venous	Post-Debridement	Healed	>0.2 ng	Unknown host type	Unknown host type	Unclassified	Host-associated(other)	IMGVR	Ambiguous	Ambiguous
1000504241	24B	0.840469	Diabetic	Post-Debridement	Unhealed	>0.2 ng	Other phage	Other phage	Unclassified	Host-associated(other)	IMGVR	Ambiguous	Ambiguous
1000741140	21B	0.839396	Diabetic	Post-Debridement	Healed	>0.2 ng	Unknown host type	Unknown host type	Unclassified	Unclassified	IMGVR	Ambiguous	Ambiguous
1000751016	27B	0.838275	Venous	Post-Debridement	Unhealed	>0.2 ng	Pseudomonas phage	Pseudomonas aeruginosa phage	Pseudomonas aeruginosa phage 9	Curated prophage	IMGVR	Defined	Defined
1000348340	28B	0.83632	Venous	Post-Debridement	Healed	>0.2 ng	Other phage	Other phage	P22likevirus	Engineered	IMGVR	Defined	Ambiguous
1000540894	26B	0.836213	Venous	Post-Debridement	Unhealed	>0.2 ng	Streptococcus phage	Streptococcus phage	Streptococcus phage 130	Engineered	IMGVR	Defined	Defined
1000756196	24B	0.834929	Diabetic	Post-Debridement	Unhealed	>0.2 ng	Salmonella phage	Salmonella phage	Salmonella phage 5	Curated prophage	IMGVR	Defined	Defined
1000348340	24B	0.834138	Diabetic	Post-Debridement	Unhealed	>0.2 ng	Other phage	Other phage	P22likevirus	Engineered	IMGVR	Defined	Ambiguous
1000504428	21B	0.833178	Diabetic	Post-Debridement	Healed	>0.2 ng	Other phage	Other phage	Unclassified	Host-associated(other)	IMGVR	Ambiguous	Ambiguous
1000760047	21B	0.833178	Diabetic	Post-Debridement	Healed	>0.2 ng	Vibrio phage	Vibrio phage	Vibrio phage 9	Curated prophage	IMGVR	Defined	Defined
1000008761	35B	0.825206	Arterial	Post-Debridement	Unhealed	>0.2 ng	Other virus	Other virus	Unclassified	Marine	IMGVR	Ambiguous	Ambiguous
1000085873	35B	0.825206	Arterial	Post-Debridement	Unhealed	>0.2 ng	Other phage	Other phage	Unclassified	Freshwater	IMGVR	Ambiguous	Ambiguous
1000455104	39B	0.822086	Pressure	Post-Debridement	Unhealed	>0.2 ng	Other phage	Other phage	Unclassified	Marine	IMGVR	Ambiguous	Ambiguous
1000085873	38B	0.821681	Pressure	Post-Debridement	Healed	>0.2 ng	Other phage	Other phage	Unclassified	Freshwater	IMGVR	Ambiguous	Ambiguous
1000375276	30B	0.821275	Venous	Post-Debridement	Healed	>0.2 ng	Salinivirga phage	Salinivirga phage	Salinivirga phage 1	Freshwater	IMGVR	Defined	Defined
35343	26B	0.821191	Venous	Post-Debridement	Unhealed	>0.2 ng	Pseudomonas phage	Pseudomonas phage	Pseudomonas virus phiCTX	Reference genome	NCBI	Defined	Defined
1000751269	37B	0.820396	Pressure	Post-Debridement	Unhealed	>0.2 ng	Enterobacter phage	Enterobacter phage	Enterobacter phage 35	Curated prophage	IMGVR	Defined	Defined
1000132826	28B	0.816408	Venous	Post-Debridement	Healed	>0.2 ng	Other virus	Other virus	Unclassified	Freshwater	IMGVR	Ambiguous	Ambiguous
1000600907	31B	0.815485	Arterial	Post-Debridement	Healed	>0.2 ng	Unknown host type	Unknown host type	Unclassified	Host-associated(human)	IMGVR	Ambiguous	Ambiguous
1000751035	27B	0.813324	Venous	Post-Debridement	Unhealed	>0.2 ng	Pseudomonas phage	Pseudomonas aeruginosa phage	Pseudomonas aeruginosa phage 14	Curated prophage	IMGVR	Defined	Defined
1000589203	33B	0.812315	Arterial	Post-Debridement	Unhealed	>0.2 ng	Unknown host type	Unknown host type	Unclassified	Host-associated(human)	IMGVR	Ambiguous	Ambiguous
1124849	28B	0.809296	Venous	Post-Debridement	Healed	>0.2 ng	Pseudomonas phage	Pseudomonas phage	Pseudomonas phage OBP	Reference genome	NCBI	Defined	Defined
2560660	27B	0.807331	Venous	Post-Debridement	Unhealed	>0.2 ng	Pseudomonas phage	Pseudomonas phage	Pseudomonas virus E215	Reference genome	NCBI	Defined	Defined
1124849	24B	0.804856	Diabetic	Post-Debridement	Unhealed	>0.2 ng	Pseudomonas phage	Pseudomonas phage	Pseudomonas phage OBP	Reference genome	NCBI	Defined	Defined
1000375276	23B	0.803412	Diabetic	Post-Debridement	Healed	>0.2 ng	Salinivirga phage	Salinivirga phage	Salinivirga phage 1	Freshwater	IMGVR	Defined	Defined
1000602168	24B	0.803273	Diabetic	Post-Debridement	Unhealed	>0.2 ng	Prevotella phage	Prevotella phage	Prevotella phage 30	Host-associated(human)	IMGVR	Defined	Defined
1000745100	35B	0.797927	Arterial	Post-Debridement	Unhealed	>0.2 ng	Unknown host type	Unknown host type	Unclassified	Unclassified	IMGVR	Ambiguous	Ambiguous
1000001242	39B	0.797546	Pressure	Post-Debridement	Unhealed	>0.2 ng	Unknown host type	Unknown host type	Unclassified	Host-associated(other)	IMGVR	Ambiguous	Ambiguous
1000484438	38B	0.79285	Pressure	Post-Debridement	Healed	>0.2 ng	Other phage	Other phage	Unclassified	Marine	IMGVR	Ambiguous	Ambiguous
1000469166	26B	0.791147	Venous	Post-Debridement	Unhealed	>0.2 ng	Other phage	Other phage	Unclassified	Marine	IMGVR	Ambiguous	Ambiguous
1000375276	31B	0.788601	Arterial	Post-Debridement	Healed	>0.2 ng	Salinivirga phage	Salinivirga phage	Salinivirga phage 1	Freshwater	IMGVR	Defined	Defined
1000275333	39B	0.785276	Pressure	Post-Debridement	Unhealed	>0.2 ng	Other phage	Other phage	Unclassified	Marine	IMGVR	Ambiguous	Ambiguous
2006171	27B	0.783495	Venous	Post-Debridement	Unhealed	>0.2 ng	Pseudomonas phage	Pseudomonas phage	Pseudomonas virus JG024	Reference genome	NCBI	Defined	Defined
360398	40B	0.783147	Pressure	Post-Debridement	Unhealed	>0.2 ng	Staphylococcus phage	Staphylococcus phage	Staphylococcus virus 108PVL	Reference genome	NCBI	Defined	Defined
1000605315	30B	0.782167	Venous	Post-Debridement	Healed	>0.2 ng	Unknown host type	Unknown host type	Unclassified	Host-associated(human)	IMGVR	Ambiguous	Ambiguous
1000469166	36B	0.778973	Pressure	Post-Debridement	Healed	>0.2 ng	Other phage	Other phage	Unclassified	Marine	IMGVR	Ambiguous	Ambiguous
1000142855	22B	0.778837	Diabetic	Post-Debridement	Unhealed	>0.2 ng	Other phage	Other phage	Unclassified	Terrestrial(soil)	IMGVR	Ambiguous	Ambiguous
379329	24B	0.77874	Diabetic	Post-Debridement	Unhealed	>0.2 ng	Stx2-converting phage	Stx2-converting phage	Stx2-converting phage 86	Reference genome	NCBI	Defined	Defined
929814	28B	0.776583	Venous	Post-Debridement	Healed	>0.2 ng	Salmonella phage	Salmonella phage	Salmonella phage RE-2010	Reference genome	NCBI	Defined	Defined
1000094829	40B	0.771005	Pressure	Post-Debridement	Unhealed	>0.2 ng	Other phage	Other phage	Unclassified	Marine	IMGVR	Ambiguous	Ambiguous
1000356646	35B	0.770647	Arterial	Post-Debridement	Unhealed	>0.2 ng	Ruminococcus phage	Ruminococcus phage	Ruminococcus phage 6	Host-associated(human)	IMGVR	Defined	Defined
1000756196	37B	0.768243	Pressure	Post-Debridement	Unhealed	>0.2 ng	Salmonella phage	Salmonella phage	Salmonella phage 5	Curated prophage	IMGVR	Defined	Defined
1000375276	38B	0.764019	Pressure	Post-Debridement	Healed	>0.2 ng	Salinivirga phage	Salinivirga phage	Salinivirga phage 1	Freshwater	IMGVR	Defined	Defined
1000759364	36B	0.75887	Pressure	Post-Debridement	Healed	>0.2 ng	Mannheimia phage	Mannheimia phage	Mannheimia phage 2	Curated prophage	IMGVR	Defined	Defined
1000115470	32B	0.758782	Arterial	Post-Debridement	Unhealed	>0.2 ng	Unknown host type	Unknown host type	Unclassified	Marine	IMGVR	Ambiguous	Ambiguous
1000758039	21B	0.758565	Diabetic	Post-Debridement	Healed	>0.2 ng	Salmonella phage	Salmonella phage	Salmonella phage 19	Curated prophage	IMGVR	Defined	Defined
35343	32B	0.753476	Arterial	Post-Debridement	Unhealed	>0.2 ng	Pseudomonas phage	Pseudomonas phage	Pseudomonas virus phiCTX	Reference genome	NCBI	Defined	Defined
929814	24B	0.753415	Diabetic	Post-Debridement	Unhealed	>0.2 ng	Salmonella phage	Salmonella phage	Salmonella phage RE-2010	Reference genome	NCBI	Defined	Defined
1000672169	29B	0.748853	Venous	Post-Debridement	Healed	>0.2 ng	Other phage	Other phage	Unclassified	Host-associated(human)	IMGVR	Ambiguous	Ambiguous
1000750928	36B	0.748819	Pressure	Post-Debridement	Healed	>0.2 ng	Yersinia phage	Yersinia phage	Yersinia phage 4	Unclassified	IMGVR	Defined	Defined
1000469166	21B	0.746129	Diabetic	Post-Debridement	Healed	>0.2 ng	Other phage	Other phage	Unclassified	Marine	IMGVR	Ambiguous	Ambiguous
1000588167	28B	0.745292	Venous	Post-Debridement	Healed	>0.2 ng	Other phage	Other phage	Unclassified	Host-associated(other)	IMGVR	Ambiguous	Ambiguous
1000375276	25B	0.743073	Diabetic	Post-Debridement	Unhealed	>0.2 ng	Salinivirga phage	Salinivirga phage	Salinivirga phage 1	Freshwater	IMGVR	Defined	Defined
1000759906	32B	0.742863	Arterial	Post-Debridement	Unhealed	>0.2 ng	Salmonella phage	Salmonella phage	Salmonella phage 26	Curated prophage	IMGVR	Defined	Defined
1000757451	21B	0.739912	Diabetic	Post-Debridement	Healed	>0.2 ng	Klebsiella phage	Klebsiella phage	Klebsiella phage 30	Curated prophage	IMGVR	Defined	Defined
1000094829	22B	0.738552	Diabetic	Post-Debridement	Unhealed	>0.2 ng	Other phage	Other phage	Unclassified	Marine	IMGVR	Ambiguous	Ambiguous
1000754407	26B	0.736067	Venous	Post-Debridement	Unhealed	>0.2 ng	Salmonella phage	Salmonella phage	Salmonella phage 3	Curated prophage	IMGVR	Defined	Defined
1000752679	32B	0.732251	Arterial	Post-Debridement	Unhealed	>0.2 ng	Staphylococcus phage	Staphylococcus aureus phage	Staphylococcus aureus phage 16	Curated prophage	IMGVR	Defined	Defined
1000751269	28B	0.726802	Venous	Post-Debridement	Healed	>0.2 ng	Enterobacter phage	Enterobacter phage	Enterobacter phage 35	Curated prophage	IMGVR	Defined	Defined
1000008761	31B	0.725871	Arterial	Post-Debridement	Healed	>0.2 ng	Other virus	Other virus	Unclassified	Marine	IMGVR	Ambiguous	Ambiguous
1000750928	31B	0.725871	Arterial	Post-Debridement	Healed	>0.2 ng	Yersinia phage	Yersinia phage	Yersinia phage 4	Unclassified	IMGVR	Defined	Defined
1000605284	23B	0.724063	Diabetic	Post-Debridement	Healed	>0.2 ng	Unknown host type	Unknown host type	Unclassified	Host-associated(human)	IMGVR	Ambiguous	Ambiguous
1000605314	30B	0.723504	Venous	Post-Debridement	Healed	>0.2 ng	Unknown host type	Unknown host type	Unclassified	Host-associated(human)	IMGVR	Ambiguous	Ambiguous
1000190588	35B	0.722908	Arterial	Post-Debridement	Unhealed	>0.2 ng	Other phage	Other phage	Unclassified	Freshwater	IMGVR	Ambiguous	Ambiguous
1000589203	35B	0.722908	Arterial	Post-Debridement	Unhealed	>0.2 ng	Unknown host type	Unknown host type	Unclassified	Host-associated(human)	IMGVR	Ambiguous	Ambiguous
1000736342	38B	0.720773	Pressure	Post-Debridement	Healed	>0.2 ng	Vesivirus	Vesivirus	Canine vesivirus	Reference genome	IMGVR	Defined	Defined
1000530252	36B	0.718665	Pressure	Post-Debridement	Healed	>0.2 ng	Other phage	Other phage	Hp1likevirus	Host-associated(other)	IMGVR	Defined	Ambiguous
1000528358	37B	0.718097	Pressure	Post-Debridement	Unhealed	>0.2 ng	Other phage	Other phage	Unclassified	Engineered	IMGVR	Ambiguous	Ambiguous
1000085873	31B	0.71691	Arterial	Post-Debridement	Healed	>0.2 ng	Other phage	Other phage	Unclassified	Freshwater	IMGVR	Ambiguous	Ambiguous
1000759906	22B	0.711696	Diabetic	Post-Debridement	Unhealed	>0.2 ng	Salmonella phage	Salmonella phage	Salmonella phage 26	Curated prophage	IMGVR	Defined	Defined
1000741140	26B	0.711031	Venous	Post-Debridement	Unhealed	>0.2 ng	Unknown host type	Unknown host type	Unclassified	Unclassified	IMGVR	Ambiguous	Ambiguous
1000752595	40B	0.710296	Pressure	Post-Debridement	Unhealed	>0.2 ng	Staphylococcus phage	Staphylococcus aureus phage	Staphylococcus aureus phage 12	Curated prophage	IMGVR	Defined	Defined
1000484438	22B	0.704982	Diabetic	Post-Debridement	Unhealed	>0.2 ng	Other phage	Other phage	Unclassified	Marine	IMGVR	Ambiguous	Ambiguous
2560732	34B	0.70437	Arterial	Post-Debridement	Healed	>0.2 ng	Salmonella phage	Salmonella phage	Salmonella virus SJ46	Reference genome	NCBI	Defined	Defined
1000115470	23B	0.704225	Diabetic	Post-Debridement	Healed	>0.2 ng	Unknown host type	Unknown host type	Unclassified	Marine	IMGVR	Ambiguous	Ambiguous
2006174	27B	0.703905	Venous	Post-Debridement	Unhealed	>0.2 ng	Pseudomonas phage	Pseudomonas phage	Pseudomonas virus 141	Reference genome	NCBI	Defined	Defined
2006178	27B	0.695263	Venous	Post-Debridement	Unhealed	>0.2 ng	Pseudomonas phage	Pseudomonas phage	Pseudomonas virus LMA2	Reference genome	NCBI	Defined	Defined
1000528358	24B	0.69406	Diabetic	Post-Debridement	Unhealed	>0.2 ng	Other phage	Other phage	Unclassified	Engineered	IMGVR	Ambiguous	Ambiguous
1000646426	24B	0.68852	Diabetic	Post-Debridement	Unhealed	>0.2 ng	Other phage	Other phage	Unclassified	Non-marine_Saline_and_Alkaline	IMGVR	Ambiguous	Ambiguous
1000008761	33B	0.687344	Arterial	Post-Debridement	Unhealed	>0.2 ng	Other virus	Other virus	Unclassified	Marine	IMGVR	Ambiguous	Ambiguous
1000605284	25B	0.686398	Diabetic	Post-Debridement	Unhealed	>0.2 ng	Unknown host type	Unknown host type	Unclassified	Host-associated(human)	IMGVR	Ambiguous	Ambiguous
1000375276	22B	0.68484	Diabetic	Post-Debridement	Unhealed	>0.2 ng	Salinivirga phage	Salinivirga phage	Salinivirga phage 1	Freshwater	IMGVR	Defined	Defined
1000754407	23B	0.684388	Diabetic	Post-Debridement	Healed	>0.2 ng	Salmonella phage	Salmonella phage	Salmonella phage 3	Curated prophage	IMGVR	Defined	Defined
929814	34B	0.683805	Arterial	Post-Debridement	Healed	>0.2 ng	Salmonella phage	Salmonella phage	Salmonella phage RE-2010	Reference genome	NCBI	Defined	Defined
2560732	36B	0.683486	Pressure	Post-Debridement	Healed	>0.2 ng	Salmonella phage	Salmonella phage	Salmonella virus SJ46	Reference genome	NCBI	Defined	Defined
1000471624	33B	0.681663	Arterial	Post-Debridement	Unhealed	>0.2 ng	Unknown host type	Unknown host type	Unclassified	Engineered	IMGVR	Ambiguous	Ambiguous
1000484438	33B	0.681663	Arterial	Post-Debridement	Unhealed	>0.2 ng	Other phage	Other phage	Unclassified	Marine	IMGVR	Ambiguous	Ambiguous
1000292491	36B	0.67846	Pressure	Post-Debridement	Healed	>0.2 ng	Other phage	Other phage	Unclassified	Host-associated(plants)	IMGVR	Ambiguous	Ambiguous
1000759905	36B	0.67846	Pressure	Post-Debridement	Healed	>0.2 ng	Salmonella phage	Salmonella phage	Salmonella Mulikevirus	Unclassified	IMGVR	Defined	Defined
1000356646	30B	0.677878	Venous	Post-Debridement	Healed	>0.2 ng	Ruminococcus phage	Ruminococcus phage	Ruminococcus phage 6	Host-associated(human)	IMGVR	Defined	Defined
1000190588	38B	0.677526	Pressure	Post-Debridement	Healed	>0.2 ng	Other phage	Other phage	Unclassified	Freshwater	IMGVR	Ambiguous	Ambiguous
2006175	38B	0.677526	Pressure	Post-Debridement	Healed	>0.2 ng	Pseudomonas phage	Pseudomonas phage	Pseudomonas virus F8	Reference genome	NCBI	Defined	Defined
1000605315	33B	0.675983	Arterial	Post-Debridement	Unhealed	>0.2 ng	Unknown host type	Unknown host type	Unclassified	Host-associated(human)	IMGVR	Ambiguous	Ambiguous
1000752409	31B	0.672103	Arterial	Post-Debridement	Healed	>0.2 ng	Staphylococcus phage	Staphylococcus aureus phage	Staphylococcus aureus phage 9	Curated prophage	IMGVR	Defined	Defined
2006180	27B	0.671568	Venous	Post-Debridement	Unhealed	>0.2 ng	Pseudomonas phage	Pseudomonas phage	Pseudomonas virus SN	Reference genome	NCBI	Defined	Defined
1000142855	33B	0.670302	Arterial	Post-Debridement	Unhealed	>0.2 ng	Other phage	Other phage	Unclassified	Terrestrial(soil)	IMGVR	Ambiguous	Ambiguous
1000142855	36B	0.668409	Pressure	Post-Debridement	Healed	>0.2 ng	Other phage	Other phage	Unclassified	Terrestrial(soil)	IMGVR	Ambiguous	Ambiguous
1000348303	36B	0.668409	Pressure	Post-Debridement	Healed	>0.2 ng	Klebsiella phage	Klebsiella phage	Klebsiella phage 5	Engineered	IMGVR	Defined	Defined
929814	37B	0.66795	Pressure	Post-Debridement	Unhealed	>0.2 ng	Salmonella phage	Salmonella phage	Salmonella phage RE-2010	Reference genome	NCBI	Defined	Defined
1000757398	38B	0.663111	Pressure	Post-Debridement	Healed	>0.2 ng	Klebsiella phage	Klebsiella phage	Klebsiella phage 29	Curated prophage	IMGVR	Defined	Defined
1000757927	36B	0.658358	Pressure	Post-Debridement	Healed	>0.2 ng	Salmonella phage	Salmonella phage	Salmonella phage 13	Curated prophage	IMGVR	Defined	Defined
1000759341	29B	0.657096	Venous	Post-Debridement	Healed	>0.2 ng	Mannheimia phage	Mannheimia phage	Mannheimia Mulikevirus	Curated prophage	IMGVR	Defined	Defined
1000094829	35B	0.654709	Arterial	Post-Debridement	Unhealed	>0.2 ng	Other phage	Other phage	Unclassified	Marine	IMGVR	Ambiguous	Ambiguous
1000094829	31B	0.65418	Arterial	Post-Debridement	Healed	>0.2 ng	Other phage	Other phage	Unclassified	Marine	IMGVR	Ambiguous	Ambiguous
1000540894	21B	0.652863	Diabetic	Post-Debridement	Healed	>0.2 ng	Streptococcus phage	Streptococcus phage	Streptococcus phage 130	Engineered	IMGVR	Defined	Defined
1000275333	32B	0.652658	Arterial	Post-Debridement	Unhealed	>0.2 ng	Other phage	Other phage	Unclassified	Marine	IMGVR	Ambiguous	Ambiguous
1000748215	32B	0.652658	Arterial	Post-Debridement	Unhealed	>0.2 ng	Staphylococcus phage	Staphylococcus aureus phage	Staphylococcus aureus phage 4	Curated prophage	IMGVR	Defined	Defined
1000758041	26B	0.650944	Venous	Post-Debridement	Unhealed	>0.2 ng	Salmonella phage	Salmonella phage	Salmonella phage 20	Curated prophage	IMGVR	Defined	Defined
1000588167	37B	0.649898	Pressure	Post-Debridement	Unhealed	>0.2 ng	Other phage	Other phage	Unclassified	Host-associated(other)	IMGVR	Ambiguous	Ambiguous
1000736342	33B	0.64758	Arterial	Post-Debridement	Unhealed	>0.2 ng	Vesivirus	Vesivirus	Canine vesivirus	Reference genome	IMGVR	Defined	Defined
1000184280	24B	0.644993	Diabetic	Post-Debridement	Unhealed	>0.2 ng	Unknown host type	Unknown host type	Unclassified	Engineered	IMGVR	Ambiguous	Ambiguous
1000085873	40B	0.643516	Pressure	Post-Debridement	Unhealed	>0.2 ng	Other phage	Other phage	Unclassified	Freshwater	IMGVR	Ambiguous	Ambiguous
1000529817	36B	0.643281	Pressure	Post-Debridement	Healed	>0.2 ng	Atlantibacter phage	Atlantibacter phage	Atlantibacter phage 2	Engineered	IMGVR	Defined	Defined
1000085873	33B	0.6419	Arterial	Post-Debridement	Unhealed	>0.2 ng	Other phage	Other phage	Unclassified	Freshwater	IMGVR	Ambiguous	Ambiguous
1000299229	24B	0.640244	Diabetic	Post-Debridement	Unhealed	>0.2 ng	Veillonella phage	Veillonella phage	Veillonella phage 13	Host-associated(human)	IMGVR	Defined	Defined
1000739801	24B	0.639453	Diabetic	Post-Debridement	Unhealed	>0.2 ng	Unknown host type	Unknown host type	Unclassified	Unclassified	IMGVR	Ambiguous	Ambiguous
1000459518	29B	0.639337	Venous	Post-Debridement	Healed	>0.2 ng	Unknown host type	Unknown host type	Unclassified	Marine	IMGVR	Ambiguous	Ambiguous
1000190588	39B	0.638037	Pressure	Post-Debridement	Unhealed	>0.2 ng	Other phage	Other phage	Unclassified	Freshwater	IMGVR	Ambiguous	Ambiguous
1000544211	22B	0.637841	Diabetic	Post-Debridement	Unhealed	>0.2 ng	Other phage	Other phage	Unclassified	Engineered	IMGVR	Ambiguous	Ambiguous
1000752689	40B	0.637445	Pressure	Post-Debridement	Unhealed	>0.2 ng	Staphylococcus phage	Staphylococcus aureus phage	Staphylococcus aureus phage 17	Curated prophage	IMGVR	Defined	Defined
1000275333	31B	0.636258	Arterial	Post-Debridement	Healed	>0.2 ng	Other phage	Other phage	Unclassified	Marine	IMGVR	Ambiguous	Ambiguous
1000142855	25B	0.63602	Diabetic	Post-Debridement	Unhealed	>0.2 ng	Other phage	Other phage	Unclassified	Terrestrial(soil)	IMGVR	Ambiguous	Ambiguous
1813771	38B	0.63428	Pressure	Post-Debridement	Healed	>0.2 ng	Salmonella phage	Salmonella phage	Salmonella phage 118970_sal3	Reference genome	NCBI	Defined	Defined
1000727752	29B	0.633417	Venous	Post-Debridement	Healed	>0.2 ng	Neisseria phage	Neisseria phage	Neisseria phage 29	Freshwater	IMGVR	Defined	Defined
563769	33B	0.630539	Arterial	Post-Debridement	Unhealed	>0.2 ng	Stx2-converting phage	Stx2-converting phage	Stx2-converting phage 1717	Reference genome	NCBI	Defined	Defined
1000757116	24B	0.627582	Diabetic	Post-Debridement	Unhealed	>0.2 ng	Enterobacter phage	Enterobacter phage	Enterobacter phage	Unclassified	IMGVR	Defined	Defined
1000504428	26B	0.625908	Venous	Post-Debridement	Unhealed	>0.2 ng	Other phage	Other phage	Unclassified	Host-associated(other)	IMGVR	Ambiguous	Ambiguous
1000529817	26B	0.625908	Venous	Post-Debridement	Unhealed	>0.2 ng	Atlantibacter phage	Atlantibacter phage	Atlantibacter phage 2	Engineered	IMGVR	Defined	Defined
1000589203	23B	0.624876	Diabetic	Post-Debridement	Healed	>0.2 ng	Unknown host type	Unknown host type	Unclassified	Host-associated(human)	IMGVR	Ambiguous	Ambiguous
1000602168	37B	0.623822	Pressure	Post-Debridement	Unhealed	>0.2 ng	Prevotella phage	Prevotella phage	Prevotella phage 30	Host-associated(human)	IMGVR	Defined	Defined
1000375276	34B	0.622108	Arterial	Post-Debridement	Healed	>0.2 ng	Salinivirga phage	Salinivirga phage	Salinivirga phage 1	Freshwater	IMGVR	Defined	Defined
2560394	21B	0.621775	Diabetic	Post-Debridement	Healed	>0.2 ng	Corynebacterium phage	Corynebacterium phage	Corynebacterium virus Darwin	Reference genome	NCBI	Defined	Defined
155148	28B	0.620129	Venous	Post-Debridement	Healed	>0.2 ng	Salmonella phage	Salmonella phage	Salmonella virus HK620	Reference genome	NCBI	Defined	Defined
379329	28B	0.620129	Venous	Post-Debridement	Healed	>0.2 ng	Stx2-converting phage	Stx2-converting phage	Stx2-converting phage 86	Reference genome	NCBI	Defined	Defined
1000275333	30B	0.619215	Venous	Post-Debridement	Healed	>0.2 ng	Other phage	Other phage	Unclassified	Marine	IMGVR	Ambiguous	Ambiguous
1000684560	24B	0.618877	Diabetic	Post-Debridement	Unhealed	>0.2 ng	Other phage	Other phage	Unclassified	Host-associated(human)	IMGVR	Ambiguous	Ambiguous
1000524061	37B	0.617804	Pressure	Post-Debridement	Unhealed	>0.2 ng	Klebsiella phage	Klebsiella phage	Klebsiella phage 6	Engineered	IMGVR	Defined	Defined
1000750896	37B	0.617804	Pressure	Post-Debridement	Unhealed	>0.2 ng	Erwinia phage	Erwinia phage	Erwinia phage 1	Curated prophage	IMGVR	Defined	Defined
1000142855	34B	0.611825	Arterial	Post-Debridement	Healed	>0.2 ng	Other phage	Other phage	Unclassified	Terrestrial(soil)	IMGVR	Ambiguous	Ambiguous
1000602285	24B	0.611754	Diabetic	Post-Debridement	Unhealed	>0.2 ng	Other phage	Other phage	Unclassified	Host-associated(human)	IMGVR	Ambiguous	Ambiguous
1000115470	25B	0.610831	Diabetic	Post-Debridement	Unhealed	>0.2 ng	Unknown host type	Unknown host type	Unclassified	Marine	IMGVR	Ambiguous	Ambiguous
1000132826	36B	0.608101	Pressure	Post-Debridement	Healed	>0.2 ng	Other virus	Other virus	Unclassified	Freshwater	IMGVR	Ambiguous	Ambiguous
1000600907	40B	0.607091	Pressure	Post-Debridement	Unhealed	>0.2 ng	Unknown host type	Unknown host type	Unclassified	Host-associated(human)	IMGVR	Ambiguous	Ambiguous
1000047016	35B	0.60697	Arterial	Post-Debridement	Unhealed	>0.2 ng	Unknown host type	Unknown host type	Unclassified	Marine	IMGVR	Ambiguous	Ambiguous
1000085873	23B	0.605039	Diabetic	Post-Debridement	Healed	>0.2 ng	Other phage	Other phage	Unclassified	Freshwater	IMGVR	Ambiguous	Ambiguous
1000736342	23B	0.605039	Diabetic	Post-Debridement	Healed	>0.2 ng	Vesivirus	Vesivirus	Canine vesivirus	Reference genome	IMGVR	Defined	Defined
1000752797	32B	0.604903	Arterial	Post-Debridement	Unhealed	>0.2 ng	Staphylococcus phage	Staphylococcus aureus phage	Staphylococcus aureus phage 22	Curated prophage	IMGVR	Defined	Defined
1000122390	37B	0.603763	Pressure	Post-Debridement	Unhealed	>0.2 ng	Other phage	Other phage	Unclassified	Host-associated(plants)	IMGVR	Ambiguous	Ambiguous
1000582339	21B	0.603121	Diabetic	Post-Debridement	Healed	>0.2 ng	Other phage	Other phage	Unclassified	Engineered	IMGVR	Ambiguous	Ambiguous
1000756196	28B	0.603061	Venous	Post-Debridement	Healed	>0.2 ng	Salmonella phage	Salmonella phage	Salmonella phage 5	Curated prophage	IMGVR	Defined	Defined
1000356646	32B	0.599597	Arterial	Post-Debridement	Unhealed	>0.2 ng	Ruminococcus phage	Ruminococcus phage	Ruminococcus phage 6	Host-associated(human)	IMGVR	Defined	Defined
1000583756	36B	0.59805	Pressure	Post-Debridement	Healed	>0.2 ng	Aquisalimonas phage	Aquisalimonas phage	Aquisalimonas phage 1	Engineered	IMGVR	Defined	Defined
1124849	36B	0.59805	Pressure	Post-Debridement	Healed	>0.2 ng	Pseudomonas phage	Pseudomonas phage	Pseudomonas phage OBP	Reference genome	NCBI	Defined	Defined
1969841	24B	0.597509	Diabetic	Post-Debridement	Unhealed	>0.2 ng	Proteus phage	Proteus phage	Proteus phage VB_PmiS-Isfahan	Reference genome	NCBI	Defined	Defined
1000602168	28B	0.597372	Venous	Post-Debridement	Healed	>0.2 ng	Prevotella phage	Prevotella phage	Prevotella phage 30	Host-associated(human)	IMGVR	Defined	Defined
1000190588	33B	0.596455	Arterial	Post-Debridement	Unhealed	>0.2 ng	Other phage	Other phage	Unclassified	Freshwater	IMGVR	Ambiguous	Ambiguous
1000540970	24B	0.595926	Diabetic	Post-Debridement	Unhealed	>0.2 ng	Other phage	Other phage	Unclassified	Engineered	IMGVR	Ambiguous	Ambiguous
1813771	26B	0.595864	Venous	Post-Debridement	Unhealed	>0.2 ng	Salmonella phage	Salmonella phage	Salmonella phage 118970_sal3	Reference genome	NCBI	Defined	Defined
1000356646	23B	0.59512	Diabetic	Post-Debridement	Healed	>0.2 ng	Ruminococcus phage	Ruminococcus phage	Ruminococcus phage 6	Host-associated(human)	IMGVR	Defined	Defined
1000750928	23B	0.59512	Diabetic	Post-Debridement	Healed	>0.2 ng	Yersinia phage	Yersinia phage	Yersinia phage 4	Unclassified	IMGVR	Defined	Defined
1000122390	28B	0.593105	Venous	Post-Debridement	Healed	>0.2 ng	Other phage	Other phage	Unclassified	Host-associated(plants)	IMGVR	Ambiguous	Ambiguous
1000597084	24B	0.59276	Diabetic	Post-Debridement	Unhealed	>0.2 ng	Other phage	Other phage	Unclassified	Host-associated(human)	IMGVR	Ambiguous	Ambiguous
1000484438	25B	0.59194	Diabetic	Post-Debridement	Unhealed	>0.2 ng	Other phage	Other phage	Unclassified	Marine	IMGVR	Ambiguous	Ambiguous
1000318309	28B	0.591682	Venous	Post-Debridement	Healed	>0.2 ng	Aggregatibacter phage	Aggregatibacter phage	Aggregatibacter phage 4	Host-associated(human)	IMGVR	Defined	Defined
1000069610	38B	0.591034	Pressure	Post-Debridement	Healed	>0.2 ng	Other virus	Other virus	Unclassified	Marine	IMGVR	Ambiguous	Ambiguous
1000758039	26B	0.590857	Venous	Post-Debridement	Unhealed	>0.2 ng	Salmonella phage	Salmonella phage	Salmonella phage 19	Curated prophage	IMGVR	Defined	Defined
1000599475	33B	0.590775	Arterial	Post-Debridement	Unhealed	>0.2 ng	Unknown host type	Unknown host type	Unclassified	Host-associated(human)	IMGVR	Ambiguous	Ambiguous
1000122390	24B	0.589595	Diabetic	Post-Debridement	Unhealed	>0.2 ng	Other phage	Other phage	Unclassified	Host-associated(plants)	IMGVR	Ambiguous	Ambiguous
1000184280	36B	0.582973	Pressure	Post-Debridement	Healed	>0.2 ng	Unknown host type	Unknown host type	Unclassified	Engineered	IMGVR	Ambiguous	Ambiguous
1000275333	25B	0.579345	Diabetic	Post-Debridement	Unhealed	>0.2 ng	Other phage	Other phage	Unclassified	Marine	IMGVR	Ambiguous	Ambiguous
1000716044	32B	0.578372	Arterial	Post-Debridement	Unhealed	>0.2 ng	Lactobacillus phage	Lactobacillus phage	Lactobacillus phage 5	Engineered	IMGVR	Defined	Defined
1000190588	21B	0.57825	Diabetic	Post-Debridement	Healed	>0.2 ng	Other phage	Other phage	Unclassified	Freshwater	IMGVR	Ambiguous	Ambiguous
1000759341	21B	0.57825	Diabetic	Post-Debridement	Healed	>0.2 ng	Mannheimia phage	Mannheimia phage	Mannheimia Mulikevirus	Curated prophage	IMGVR	Defined	Defined
1000184280	28B	0.577459	Venous	Post-Debridement	Healed	>0.2 ng	Unknown host type	Unknown host type	Unclassified	Engineered	IMGVR	Ambiguous	Ambiguous
1000190588	22B	0.577414	Diabetic	Post-Debridement	Unhealed	>0.2 ng	Other phage	Other phage	Unclassified	Freshwater	IMGVR	Ambiguous	Ambiguous
1000760047	22B	0.577414	Diabetic	Post-Debridement	Unhealed	>0.2 ng	Vibrio phage	Vibrio phage	Vibrio phage 9	Curated prophage	IMGVR	Defined	Defined
929814	22B	0.577414	Diabetic	Post-Debridement	Unhealed	>0.2 ng	Salmonella phage	Salmonella phage	Salmonella phage RE-2010	Reference genome	NCBI	Defined	Defined
1000184280	38B	0.576618	Pressure	Post-Debridement	Healed	>0.2 ng	Unknown host type	Unknown host type	Unclassified	Engineered	IMGVR	Ambiguous	Ambiguous
1000469166	38B	0.576618	Pressure	Post-Debridement	Healed	>0.2 ng	Other phage	Other phage	Unclassified	Marine	IMGVR	Ambiguous	Ambiguous
1000504428	38B	0.576618	Pressure	Post-Debridement	Healed	>0.2 ng	Other phage	Other phage	Unclassified	Host-associated(other)	IMGVR	Ambiguous	Ambiguous
1000750928	28B	0.576037	Venous	Post-Debridement	Healed	>0.2 ng	Yersinia phage	Yersinia phage	Yersinia phage 4	Unclassified	IMGVR	Defined	Defined
1000751266	37B	0.575681	Pressure	Post-Debridement	Unhealed	>0.2 ng	Enterobacter phage	Enterobacter phage	Enterobacter phage 34	Curated prophage	IMGVR	Defined	Defined
1000318309	24B	0.573767	Diabetic	Post-Debridement	Unhealed	>0.2 ng	Aggregatibacter phage	Aggregatibacter phage	Aggregatibacter phage 4	Host-associated(human)	IMGVR	Defined	Defined
1000142855	31B	0.573528	Arterial	Post-Debridement	Healed	>0.2 ng	Other phage	Other phage	Unclassified	Terrestrial(soil)	IMGVR	Ambiguous	Ambiguous
1000528358	28B	0.573192	Venous	Post-Debridement	Healed	>0.2 ng	Other phage	Other phage	Unclassified	Engineered	IMGVR	Ambiguous	Ambiguous
1000375276	36B	0.572922	Pressure	Post-Debridement	Healed	>0.2 ng	Salinivirga phage	Salinivirga phage	Salinivirga phage 1	Freshwater	IMGVR	Defined	Defined
1000600907	35B	0.57287	Arterial	Post-Debridement	Unhealed	>0.2 ng	Unknown host type	Unknown host type	Unclassified	Host-associated(human)	IMGVR	Ambiguous	Ambiguous
1000605315	35B	0.57287	Arterial	Post-Debridement	Unhealed	>0.2 ng	Unknown host type	Unknown host type	Unclassified	Host-associated(human)	IMGVR	Ambiguous	Ambiguous
1000524061	28B	0.57177	Venous	Post-Debridement	Healed	>0.2 ng	Klebsiella phage	Klebsiella phage	Klebsiella phage 6	Engineered	IMGVR	Defined	Defined
1000132826	26B	0.570828	Venous	Post-Debridement	Unhealed	>0.2 ng	Other virus	Other virus	Unclassified	Freshwater	IMGVR	Ambiguous	Ambiguous
1000142855	32B	0.56776	Arterial	Post-Debridement	Unhealed	>0.2 ng	Other phage	Other phage	Unclassified	Terrestrial(soil)	IMGVR	Ambiguous	Ambiguous
1000588167	24B	0.565853	Diabetic	Post-Debridement	Unhealed	>0.2 ng	Other phage	Other phage	Unclassified	Host-associated(other)	IMGVR	Ambiguous	Ambiguous
1000484438	32B	0.562454	Arterial	Post-Debridement	Unhealed	>0.2 ng	Other phage	Other phage	Unclassified	Marine	IMGVR	Ambiguous	Ambiguous
1000008761	38B	0.562203	Pressure	Post-Debridement	Healed	>0.2 ng	Other virus	Other virus	Unclassified	Marine	IMGVR	Ambiguous	Ambiguous
1000750928	38B	0.562203	Pressure	Post-Debridement	Healed	>0.2 ng	Yersinia phage	Yersinia phage	Yersinia phage 4	Unclassified	IMGVR	Defined	Defined
155148	37B	0.56164	Pressure	Post-Debridement	Unhealed	>0.2 ng	Salmonella phage	Salmonella phage	Salmonella virus HK620	Reference genome	NCBI	Defined	Defined
1000750928	34B	0.560411	Arterial	Post-Debridement	Healed	>0.2 ng	Yersinia phage	Yersinia phage	Yersinia phage 4	Unclassified	IMGVR	Defined	Defined
1000736342	40B	0.558524	Pressure	Post-Debridement	Unhealed	>0.2 ng	Vesivirus	Vesivirus	Canine vesivirus	Reference genome	IMGVR	Defined	Defined
1000542745	32B	0.557147	Arterial	Post-Debridement	Unhealed	>0.2 ng	Corynebacterium phage	Corynebacterium phage	Corynebacterium phage 12	Host-associated(human)	IMGVR	Defined	Defined
1000484438	31B	0.555605	Arterial	Post-Debridement	Healed	>0.2 ng	Other phage	Other phage	Unclassified	Marine	IMGVR	Ambiguous	Ambiguous
1000751260	24B	0.555564	Diabetic	Post-Debridement	Unhealed	>0.2 ng	Enterobacter phage	Enterobacter phage	Enterobacter phage 33	Curated prophage	IMGVR	Defined	Defined
1000008761	23B	0.555445	Diabetic	Post-Debridement	Healed	>0.2 ng	Other virus	Other virus	Unclassified	Marine	IMGVR	Ambiguous	Ambiguous
1000759906	23B	0.555445	Diabetic	Post-Debridement	Healed	>0.2 ng	Salmonella phage	Salmonella phage	Salmonella phage 26	Curated prophage	IMGVR	Defined	Defined
1000540970	37B	0.553617	Pressure	Post-Debridement	Unhealed	>0.2 ng	Other phage	Other phage	Unclassified	Engineered	IMGVR	Ambiguous	Ambiguous
1000375276	21B	0.553379	Diabetic	Post-Debridement	Healed	>0.2 ng	Salinivirga phage	Salinivirga phage	Salinivirga phage 1	Freshwater	IMGVR	Defined	Defined
215167	28B	0.55328	Venous	Post-Debridement	Healed	>0.2 ng	Staphylococcus phage	Staphylococcus phage	Staphylococcus virus 3a	Reference genome	NCBI	Defined	Defined
1000047016	39B	0.552147	Pressure	Post-Debridement	Unhealed	>0.2 ng	Unknown host type	Unknown host type	Unclassified	Marine	IMGVR	Ambiguous	Ambiguous
1000275333	33B	0.551011	Arterial	Post-Debridement	Unhealed	>0.2 ng	Other phage	Other phage	Unclassified	Marine	IMGVR	Ambiguous	Ambiguous
1000751615	24B	0.550816	Diabetic	Post-Debridement	Unhealed	>0.2 ng	Citrobacter phage	Citrobacter phage	Citrobacter phage 3	Curated prophage	IMGVR	Defined	Defined
1000366886	29B	0.55054	Venous	Post-Debridement	Healed	>0.2 ng	Other phage	Other phage	Unclassified	Host-associated(human)	IMGVR	Ambiguous	Ambiguous
1000275333	38B	0.547787	Pressure	Post-Debridement	Healed	>0.2 ng	Other phage	Other phage	Unclassified	Marine	IMGVR	Ambiguous	Ambiguous
1000752409	32B	0.546535	Arterial	Post-Debridement	Unhealed	>0.2 ng	Staphylococcus phage	Staphylococcus aureus phage	Staphylococcus aureus phage 9	Curated prophage	IMGVR	Defined	Defined
1000047830	24B	0.545276	Diabetic	Post-Debridement	Unhealed	>0.2 ng	Unknown host type	Unknown host type	Unclassified	Terrestrial(soil)	IMGVR	Ambiguous	Ambiguous
1000736342	22B	0.543843	Diabetic	Post-Debridement	Unhealed	>0.2 ng	Vesivirus	Vesivirus	Canine vesivirus	Reference genome	IMGVR	Defined	Defined
[truncated: 5,461 more rows]

## Sheet: skin.heat
OTU	Sample	Abundance	SampleType	Outcome	Prep	Type	Type_PS	Species	Habitat	Database	SResolution	TResolution
[truncated: 5,700 more rows]
